# Supplementary material for: Mechanism of life-long maintenance of neuron identity despite molecular fluctuations
Source: eLife. 2021 Dec 15;10:e66955. doi: 10.7554/eLife.66955 (PMC8735970; doi:10.7554/eLife.66955)
Supplement: Figure 1—source data 1. [file elife-66955-fig1-data1.zip]

Archive with 7 entries (6 files):
- Figure 1-source data/
- Figure 1-source data/Figure S1-Source data.xlsx
- __MACOSX/Figure 1-source data/._Figure S1-Source data.xlsx
- Figure 1-source data/Fig1 and Sup.ipynb
- __MACOSX/Figure 1-source data/._Fig1 and Sup.ipynb
- Figure 1-source data/Figure 1-Source data.xlsx
- __MACOSX/Figure 1-source data/._Figure 1-Source data.xlsx
