# Supplementary material for: Mechanism of life-long maintenance of neuron identity despite molecular fluctuations
Source: eLife. 2021 Dec 15;10:e66955. doi: 10.7554/eLife.66955 (PMC8735970; doi:10.7554/eLife.66955)
Supplement: Figure 1—source data 1. [file elife-66955-fig1-data1.zip › Figure 1-source data/Figure S1-Source data.xlsx]

## Sheet: Fig S1B
Hours auxin treatment	24	48	72	96	120	144		24 hours recovery
Animals recovered	20	21	7	0	0	0		che-1::GFP:AID
Total animals	20	29	25	9	0	10
Percentage recovered	100	72	28	0	0	0

## Sheet: Fig S1C
day	intensity	auxin		intensity measured in experiment with auxin exposure
3	1191	0		che-1::GFP::AID
3	1684	0
3	1350	0
3	1436	0
3	1037	0
3	1025	1
3	852	1
3	1110	1
3	1398	1
3	1153	1
4	827	0
4	1054	0
4	616	0
4	1106	0
4	1528	0
4	1272	1
4	618	1
4	1312	1
4	587	1
4	1440	1
5	867	0
5	1058	0
5	958	0
5	1418	0
5	1120	0
5	560	0
5	490	0
5	923	0
5	972	0
5	520	1
5	510	1
5	784	1
5	909	1
5	1002	1
6	399	0
6	373	0
6	912	0
6	650	0
6	815	0
6	926	0
6	579	0
6	586	1
6	612	1
6	711	1
6	438	1
7	666	0
7	589	0
7	699	0
7	911	0
7	1018	0
7	498	0

## Sheet: Fig S1D
strain	auxin	# GFP positive cells																															mean	SD
che-1::GFP::AID osm-3::GFP	no	10	9	10	10	10	11	9	9	9	10	10	10		9	10	10	10	10	10	10	10	10	11	10	9	9	9	10	10	10	12	9.86667	0.669992
che-1::GFP::AID osm-3::GFP	yes	9	8	11	11	10	11	10	12	11	10	10	9	10	10	11	9	10	11	10	10	10	11	10	8	10	10						10.0769	0.916644
