# Supplementary material for: Mechanism of life-long maintenance of neuron identity despite molecular fluctuations
Source: eLife. 2021 Dec 15;10:e66955. doi: 10.7554/eLife.66955 (PMC8735970; doi:10.7554/eLife.66955)
Supplement: Figure 1—source data 1. [file elife-66955-fig1-data1.zip › Figure 1-source data/Fig1 and Sup.ipynb]

# %% [code]
import pandas as pd
import numpy as np
import matplotlib

import matplotlib.pyplot as plt
%matplotlib inline
import seaborn as sns

# %% [code]
# data from csv files is added by hand to the graphs, since low n

# %% [code]
# Excel file from Ser, with all assay data, Assays_final.xlsx
auxdeg_behav = pd.read_excel('Figure 1-Source data.xslx', sheet_name = "Fig 1E")

# %% [code]
# Fig 1E, Response to 10 mM NaCl for wild-type animals, che-1(p679) mutants defective in NaCl chemotaxis, 
# and che-1::GFP::AID animals exposed to auxin for 24-96 hrs (24A – 96A) tested directly (0R) or after 48 hrs 
# recovery (48R). 

fig = plt.figure(1, figsize=(5.7,2.1))
ax = plt.subplot(111)
ax.bar(np.array([1,2,3, 4.5, 5.5,6.5,7.5,8.5,9.5,10.5,11.5,12.5])+0.5, [0.93,0.96,0.02, 0.96, 0.37,0.76,-0.12,0.51,-0.01,0.16,0.001,0.013],width=0.83,
       color=["dimgrey","lightgrey","grey", "#699ACC","#C93A29","#1860B5","#C93A29","#1860B5","#C93A29","#1860B5","#C93A29","#1860B5"],
       yerr=[0.05,0.02,0.08, 0.01, 0.02,0.08,0.05,0.08,0.03,0.04,0.03,0.07],error_kw=dict(ecolor='black', lw=1.2, capsize=2, capthick=1.2))

ax.spines['top'].set_visible(False)
ax.spines['right'].set_visible(False)
ax.yaxis.set_ticks_position('left')
ax.xaxis.set_ticks_position('bottom')

ax.set_ylim(-0.25,1)
ax.set_ylabel('Chemotaxis',size=13,fontname="Arial")
ax.axhline(0,color ="black",lw=1.2)
ax.set_xticks([1.5,2.5,3.5,5,6,7,8,9,10,11,12,13])
ax.set_xlim(0.8,13.5)

#fig.savefig('chemotaxis_all_v2.pdf', bbox_inches='tight')

# %% [code]
# Fig 1F, Fraction of animals that recovered CHE-1::GFP expression 48 hrs after auxin treatment of increasing length.

fig = plt.figure(1, figsize=(2.4,1.8))
ax = plt.subplot(111)
ax.bar(np.array([24,48,72,96,120]), [100,75,33,14,0.1], width=19,align='center',color="#1860B5",
      yerr=[0,10,10,7,0],error_kw=dict(ecolor='black', lw=1.2, capsize=2, capthick=1.2)) #48hrs recovery
plt.xticks([24,48,72,96,120])
plt.xlim(10,140)
plt.ylim(0,100)
#fig.savefig('auxin_recov_48h_v2.pdf', bbox_inches='tight')

# %% [code]
# Supp fig. 1B
# 24 hours recovery auxin

fig = plt.figure(1, figsize=(2.4,1.8))
ax = plt.subplot(111)
ax.bar(np.array([24,48,72,96,120,144]), [100,72,28,0,0,0], width=19,align='center',color="#1860B5",
      yerr=[0,10,10,0,0,0],error_kw=dict(ecolor='black', lw=1.2, capsize=2, capthick=1.2)) #48hrs recovery
plt.xticks([24,48,72,96,120,144])
plt.yticks([0,20,40,60,80,100])
plt.xlim(10,160)
plt.ylim(0,100)
#fig.savefig('auxin_recov_24h_v2.pdf', bbox_inches='tight')

# %% [code]
# measured intensity in CHE-1::GFP degron data (ASE neuron - background nearby)
che1_aid = pd.read_excel("./Figure S1-Source data.xlsx", sheet_name = "Fig S1C")

# %% [code]
# Sup fig. 1E
fig = plt.figure(1, figsize=(4.3, 2.5))
ax = sns.swarmplot(y="intensity", x = "day", data = che1_aid,hue="auxin",dodge=True,zorder=0,size = 5)
ax.get_legend().remove()
ax.set_ylim([0,2000])

aux = che1_aid[che1_aid["auxin"]==1]
noaux = che1_aid[che1_aid["auxin"]==0]
ax.errorbar(-0.2,np.mean(np.array(noaux[noaux["day"]==3]["intensity"])),xerr=0.1,capsize=0,lw=3,color="black")
ax.errorbar(0.2,np.mean(np.array(aux[aux["day"]==3]["intensity"])),xerr=0.1,capsize=0,lw=3,color="black")

ax.errorbar(0.8,np.mean(np.array(noaux[noaux["day"]==4]["intensity"])),xerr=0.1,capsize=0,lw=3,color="black")
ax.errorbar(1.2,np.mean(np.array(aux[aux["day"]==4]["intensity"])),xerr=0.1,capsize=0,lw=3,color="black")

ax.errorbar(1.8,np.mean(np.array(noaux[noaux["day"]==5]["intensity"])),xerr=0.1,capsize=0,lw=3,color="black")
ax.errorbar(2.2,np.mean(np.array(aux[aux["day"]==5]["intensity"])),xerr=0.1,capsize=0,lw=3,color="black")

ax.errorbar(2.8,np.mean(np.array(noaux[noaux["day"]==6]["intensity"])),xerr=0.1,capsize=0,lw=3,color="black")
ax.errorbar(3.2,np.mean(np.array(aux[aux["day"]==6]["intensity"])),xerr=0.1,capsize=0,lw=3,color="black")

ax.errorbar(3.8,np.mean(np.array(noaux[noaux["day"]==7]["intensity"])),xerr=0.1,capsize=0,lw=3,color="black")

myax=ax.collections[0]
myax.set_facecolor("grey")
myax.set_edgecolor("grey")
myax.set_linewidth(1)
myax=ax.collections[1]
myax.set_facecolor("#1860B5")
myax.set_edgecolor("#1860B5")
myax.set_linewidth(1)

myax=ax.collections[2]
myax.set_facecolor("grey")
myax.set_edgecolor("grey")
myax.set_linewidth(1)
myax=ax.collections[3]
myax.set_facecolor("#1860B5")
myax.set_edgecolor("#1860B5")
myax.set_linewidth(1)

myax=ax.collections[4]
myax.set_facecolor("grey")
myax.set_edgecolor("grey")
myax.set_linewidth(1)
myax=ax.collections[5]
myax.set_facecolor("#1860B5")
myax.set_edgecolor("#1860B5")
myax.set_linewidth(1)

myax=ax.collections[6]
myax.set_facecolor("grey")
myax.set_edgecolor("grey")
myax.set_linewidth(1)
myax=ax.collections[7]
myax.set_facecolor("#1860B5")
myax.set_edgecolor("#1860B5")
myax.set_linewidth(1)

myax=ax.collections[8]
myax.set_facecolor("grey")
myax.set_edgecolor("grey")
myax.set_linewidth(1)

ax.set_xlim(-0.5,3.5)

plt.plot([3.5,3.5],[0,2000],c = "black", linestyle = "-",lw=1)
plt.plot([2.5,2.5],[0,2000],c = "black", linestyle = "-",lw=1)
plt.plot([1.5,1.5],[0,2000],c = "black", linestyle = "-",lw=1)
plt.plot([0.5,0.5],[0,2000],c = "black", linestyle = "-",lw=1)

#fig.savefig('che1_intensity_degron_aux.pdf', bbox_inches='tight')

# %% [code]
