# Supplementary material for: Mechanism of life-long maintenance of neuron identity despite molecular fluctuations
Source: eLife. 2021 Dec 15;10:e66955. doi: 10.7554/eLife.66955 (PMC8735970; doi:10.7554/eLife.66955)
Supplement: Figure 1—source data 1. [file elife-66955-fig1-data1.zip › Figure 1-source data/Figure 1-Source data.xlsx]

## Sheet: Fig 1E
	auxin	recovery	chemotaxis index												mean	s.e.m.
Wild type	-	-	0.88	0.98	0.97	0.93									0.94	0.0227303
Wild type	24 h	-	0.94	0.91	0.96	0.96									0.9425	0.0118145
che-1(p679)	-	-	-0.0625	0.101449	0	0.0518519	-0.0769231	0	0.0909091	0.0454545	0.0377358	0.030303	-0.188406		0.00271589	0.0253865
che-1::GFP::AID	-	-	0.969697	0.967742	0.969697	0.967742	0.879518	0.917355	0.967213	0.980198	0.972603	1	0.904762	0.960396	0.954744	0.0101289
che-1::GFP::AID	24 h	0 h	0.351351	0.388889	0.466667	0.444444									0.412838	0.0262213
che-1::GFP::AID	24 h	48 h	0.846154	0.68254	0.886792	0.824176									0.809915	0.0443952
che-1::GFP::AID	48 h	0 h	0.0169492	-0.0515464	-0.171875	-0.0647482									-0.0678051	0.0390379
che-1::GFP::AID	48 h	48 h	0.529412	0.677419	0.358025	0.4									0.491214	0.0719901
che-1::GFP::AID	72 h	0 h	0.0461538	-0.03125	0.0294118	-0.0666667									-0.00558776	0.0262858
che-1::GFP::AID	72 h	48 h	0.19403	0.26	0.0980392	0.0909091									0.160745	0.0405879
che-1::GFP::AID	96 h	0 h	0.0322581	-0.0545455	0.0666667	-0.0410959									0.000820847	0.0290781
che-1::GFP::AID	96 h	48 h	0.121951	0.0588235	-0.192308	0.0645161									0.0132458	0.0699852

## Sheet: Fig 1F
Hours auxin treatment	24	48	72	96	120		48 hours recovery
Animals recovered	20	9	8	4	0		che-1::GFP::AID
Total animals	20	12	24	28	9
Percentage recovered	100	75	33	14	0
