# Supplementary material for: Mechanism of life-long maintenance of neuron identity despite molecular fluctuations
Source: eLife. 2021 Dec 15;10:e66955. doi: 10.7554/eLife.66955 (PMC8735970; doi:10.7554/eLife.66955)
Supplement: Figure 2—source data 1. [file elife-66955-fig2-data1.zip]

Archive with 11 entries (10 files):
- Figure 2-source data/
- Figure 2-source data/Figure S3C-Source data_plot_che1_on_or_without_etoh.xlsx
- __MACOSX/Figure 2-source data/._Figure S3C-Source data_plot_che1_on_or_without_etoh.xlsx
- Figure 2-source data/Figure 2-Source data.xlsx
- __MACOSX/Figure 2-source data/._Figure 2-Source data.xlsx
- Figure 2-source data/Fig2 and Sup.ipynb
- __MACOSX/Figure 2-source data/._Fig2 and Sup.ipynb
- Figure 2-source data/Figure 2DE-Source data_smFISH_data_larvea_N2.xlsx
- __MACOSX/Figure 2-source data/._Figure 2DE-Source data_smFISH_data_larvea_N2.xlsx
- Figure 2-source data/Figure S2-Source data.xlsx
- __MACOSX/Figure 2-source data/._Figure S2-Source data.xlsx
