# Supplementary material for: Mechanism of life-long maintenance of neuron identity despite molecular fluctuations
Source: eLife. 2021 Dec 15;10:e66955. doi: 10.7554/eLife.66955 (PMC8735970; doi:10.7554/eLife.66955)
Supplement: Figure 2—source data 1. [file elife-66955-fig2-data1.zip › Figure 2-source data/Fig2 and Sup.ipynb]

# %% [code]
import pandas as pd
import numpy as np
import matplotlib
import matplotlib.pyplot as plt
%matplotlib inline
import seaborn as sns

# %% [code]
# data from the embryo experiments with n2
# Fig 2B
emb_data = pd.read_excel("Figure 2-Source data.xlsx",sheet_name="Fig 2B")

# %% [code]
che1_bean = emb_data[emb_data["time che-1"]==360]["che-1"]
che1_com = emb_data[emb_data["time che-1"]==430]["che-1"]
che1_15f = emb_data[emb_data["time che-1"]==490]["che-1"]
che1_2f = emb_data[emb_data["time che-1"]==550]["che-1"]
che1_3f = emb_data[emb_data["time che-1"]==610]["che-1"]

gcy22_bean = emb_data[emb_data["time gcy-22"]==360]["gcy-22"]
gcy22_com = emb_data[emb_data["time gcy-22"]==430]["gcy-22"]
gcy22_15f = emb_data[emb_data["time gcy-22"]==490]["gcy-22"]
gcy22_2f = emb_data[emb_data["time gcy-22"]==550]["gcy-22"]
gcy22_3f = emb_data[emb_data["time gcy-22"]==610]["gcy-22"]

# %% [code]
data_to_plot = list(che1_bean)+list(che1_com)+list(che1_15f)+list(che1_2f)+list(che1_3f)+list(gcy22_bean)+list(gcy22_com)+list(gcy22_15f)+list(gcy22_2f)+list(gcy22_3f)

stages = ["(pre)bean"]*len(list(che1_bean))+["comma"]*len(list(che1_com))+["1.5 fold"]*len(list(che1_15f))+["2 fold"]*len(list(che1_2f))+["3 fold"]*len(list(che1_3f))+["(pre)bean"]*len(list(gcy22_bean))+["comma"]*len(list(gcy22_com))+["1.5 fold"]*len(list(gcy22_15f))+["2 fold"]*len(list(gcy22_2f))+["3 fold"]*len(list(gcy22_3f))
genes = ["che-1"]*len(list(che1_bean))+["che-1"]*len(list(che1_com))+["che-1"]*len(list(che1_15f))+["che-1"]*len(list(che1_2f))+["che-1"]*len(list(che1_3f))+["gcy-22"]*len(list(gcy22_bean))+["gcy-22"]*len(list(gcy22_com))+["gcy-22"]*len(list(gcy22_15f))+["gcy-22"]*len(list(gcy22_2f))+["gcy-22"]*len(list(gcy22_3f))

test = pd.DataFrame(data_to_plot)
test["stages"] = stages
test["genes"] = genes
test.columns = ['counts', 'stages', 'genes']

# %% [code]
# Fig 2B
fig = plt.figure(1, figsize=(5.7, 2.4))
ax = sns.stripplot(y="counts",x="stages",hue="genes", size=4,dodge=True ,data=test,jitter=0.2,alpha=0.9,zorder=0)
myax = ax.collections[0]
myax.set_facecolor("#339933")
myax.set_edgecolor('#339933')
myax.set_linewidth(1)
myax = ax.collections[1]
myax.set_facecolor("#CC3300")
myax.set_edgecolor('#CC3300')
myax.set_linewidth(1)
myax = ax.collections[2]
myax.set_facecolor("#339933")
myax.set_edgecolor('#339933')
myax.set_linewidth(1)
myax = ax.collections[3]
myax.set_facecolor("#CC3300")
myax.set_edgecolor('#CC3300')
myax.set_linewidth(1)
myax = ax.collections[4]
myax.set_facecolor("#339933")
myax.set_edgecolor('#339933')
myax.set_linewidth(1)
myax = ax.collections[5]
myax.set_facecolor("#CC3300")
myax.set_edgecolor('#CC3300')
myax.set_linewidth(1)
myax = ax.collections[6]
myax.set_facecolor("#339933")
myax.set_edgecolor('#339933')
myax.set_linewidth(1)
myax = ax.collections[7]
myax.set_facecolor("#CC3300")
myax.set_edgecolor('#CC3300')
myax.set_linewidth(1)
myax = ax.collections[8]
myax.set_facecolor("#339933")
myax.set_edgecolor('#339933')
myax.set_linewidth(1)
myax = ax.collections[9]
myax.set_facecolor("#CC3300")
myax.set_edgecolor('#CC3300')
myax.set_linewidth(1)

che1_lr = test[test["stages"]=="(pre)bean"]
che1_r = che1_lr[che1_lr["genes"]=="che-1"]
che1_l = che1_lr[che1_lr["genes"]=="gcy-22"]
ax.errorbar(-0.2, np.mean(np.array(che1_r["counts"])), marker='o',ms=0,yerr=np.std(np.array(che1_r["counts"])), lw=1.5, capsize = 4,capthick=2,color="black")
ax.errorbar(-0.2,np.mean(np.array(che1_r["counts"])),xerr = 0.1,capsize=0,lw=2,color = "black")
ax.errorbar(0.2, np.mean(np.array(che1_l["counts"])), marker='o',ms=0,yerr=np.std(np.array(che1_l["counts"])), lw=1.5, capsize = 4,capthick=2,color="black")
ax.errorbar(0.2,np.mean(np.array(che1_l["counts"])),xerr = 0.1,capsize=0,lw=2,color = "black")

che1_lr = test[test["stages"]=="comma"]
che1_r = che1_lr[che1_lr["genes"]=="che-1"]
che1_l = che1_lr[che1_lr["genes"]=="gcy-22"]
ax.errorbar(0.8, np.mean(np.array(che1_r["counts"])), marker='o',ms=0,yerr=np.std(np.array(che1_r["counts"])), lw=1.5, capsize = 4,capthick=2,color="black")
ax.errorbar(0.8,np.mean(np.array(che1_r["counts"])),xerr = 0.1,capsize=0,lw=2,color = "black")
ax.errorbar(1.2, np.mean(np.array(che1_l["counts"])), marker='o',ms=0,yerr=np.std(np.array(che1_l["counts"])), lw=1.5, capsize = 4,capthick=2,color="black")
ax.errorbar(1.2,np.mean(np.array(che1_l["counts"])),xerr = 0.1,capsize=0,lw=2,color = "black")

che1_lr = test[test["stages"]=="1.5 fold"]
che1_r = che1_lr[che1_lr["genes"]=="che-1"]
che1_l = che1_lr[che1_lr["genes"]=="gcy-22"]
ax.errorbar(1.8, np.mean(np.array(che1_r["counts"])), marker='o',ms=0,yerr=np.std(np.array(che1_r["counts"])), lw=1.5, capsize = 4,capthick=2,color="black")
ax.errorbar(1.8,np.mean(np.array(che1_r["counts"])),xerr = 0.1,capsize=0,lw=2,color = "black")
ax.errorbar(2.2, np.mean(np.array(che1_l["counts"])), marker='o',ms=0,yerr=np.std(np.array(che1_l["counts"])), lw=1.5, capsize = 4,capthick=2,color="black")
ax.errorbar(2.2,np.mean(np.array(che1_l["counts"])),xerr = 0.1,capsize=0,lw=2,color = "black")

che1_lr = test[test["stages"]=="2 fold"]
che1_r = che1_lr[che1_lr["genes"]=="che-1"]
che1_l = che1_lr[che1_lr["genes"]=="gcy-22"]
ax.errorbar(2.8, np.mean(np.array(che1_r["counts"])), marker='o',ms=0,yerr=np.std(np.array(che1_r["counts"])), lw=1.5, capsize = 4,capthick=2,color="black")
ax.errorbar(2.8,np.mean(np.array(che1_r["counts"])),xerr = 0.1,capsize=0,lw=2,color = "black")
ax.errorbar(3.2, np.mean(np.array(che1_l["counts"])), marker='o',ms=0,yerr=np.std(np.array(che1_l["counts"])), lw=1.5, capsize = 4,capthick=2,color="black")
ax.errorbar(3.2,np.mean(np.array(che1_l["counts"])),xerr = 0.1,capsize=0,lw=2,color = "black")

che1_lr = test[test["stages"]=="3 fold"]
che1_r = che1_lr[che1_lr["genes"]=="che-1"]
che1_l = che1_lr[che1_lr["genes"]=="gcy-22"]
ax.errorbar(3.8, np.mean(np.array(che1_r["counts"])), marker='o',ms=0,yerr=np.std(np.array(che1_r["counts"])), lw=1.5, capsize = 4,capthick=2,color="black")
ax.errorbar(3.8,np.mean(np.array(che1_r["counts"])),xerr = 0.1,capsize=0,lw=2,color = "black")
ax.errorbar(4.2, np.mean(np.array(che1_l["counts"])), marker='o',ms=0,yerr=np.std(np.array(che1_l["counts"])), lw=1.5, capsize = 4,capthick=2,color="black")
ax.errorbar(4.2,np.mean(np.array(che1_l["counts"])),xerr = 0.1,capsize=0,lw=2,color = "black")

ax.axvline(0.5,linestyle= "--", color = "black")
ax.axvline(1.5,linestyle= "--", color = "black")
ax.axvline(2.5,linestyle= "--", color = "black")
ax.axvline(3.5,linestyle= "--", color = "black")
ax.axvline(4.5,linestyle= "--", color = "black")

ax.get_legend().set_visible(False)
ax.set_xlabel('')
ax.set_ylim(-0.1,40)
ax.set_xlim(-0.5,4.52)
ax.set_yticks([0,10,20,30,40])
ax.spines['top'].set_visible(False)
ax.spines['right'].set_visible(False)
ax.yaxis.set_ticks_position('left')
ax.xaxis.set_ticks_position('bottom')
ax.set_ylabel('# mRNA molecules in ASEL/R',size=13,fontname="Arial")
#fig.savefig('boxplots_embryo.pdf', bbox_inches='tight')

# %% [code]
# all smFISH data sets, combined and single, left and right determined by either gcy-14 or gcy-22, 
# or in some cases by the spline

del2_ASER = pd.read_excel("Figure 2DE-Source data_smFISH_data_larvea_N2.xlsx",sheet_name="L2_larvea_ASER")["del-2 ASER"]
del2_ASEL = pd.read_excel("Figure 2DE-Source data_smFISH_data_larvea_N2.xlsx",sheet_name="L2_larvea_ASEL")["del-2 ASEL"]

tax2_ASER = pd.read_excel("Figure 2DE-Source data_smFISH_data_larvea_N2.xlsx",sheet_name="L2_larvea_ASER")["tax-2 ASER"]
tax2_ASEL = pd.read_excel("Figure 2DE-Source data_smFISH_data_larvea_N2.xlsx",sheet_name="L2_larvea_ASEL")["tax-2 ASEL"]

gcy22_ASER = pd.read_excel("Figure 2DE-Source data_smFISH_data_larvea_N2.xlsx",sheet_name="L2_larvea_ASER")["gcy-22 ASER"]
gcy14_ASEL = pd.read_excel("Figure 2DE-Source data_smFISH_data_larvea_N2.xlsx",sheet_name="L2_larvea_ASEL")["gcy-14 ASEL"]

che1_ASER = pd.read_excel("Figure 2DE-Source data_smFISH_data_larvea_N2.xlsx",sheet_name="L2_larvea_ASER")["che-1 ASER"]
che1_ASEL = pd.read_excel("Figure 2DE-Source data_smFISH_data_larvea_N2.xlsx",sheet_name="L2_larvea_ASEL")["che-1 ASEL"]


# %% [code]
data_to_plot = list(che1_ASER) + list(che1_ASEL) + list(del2_ASER) + list(del2_ASEL) + list(tax2_ASER) + list(tax2_ASEL) + list(gcy22_ASER) + list(gcy14_ASEL)


# %% [code]
gene_name = ["che-1"]*len(list(che1_ASER)) + ["che-1"]*len(list(che1_ASEL))  + ["del-2"]*len(list(del2_ASER))  + ["del-2"]*len(list(del2_ASEL)) + ["tax-2"]*len(list(tax2_ASER)) + ["tax-2"]*len(list(tax2_ASEL)) + ["gcy-22 & gcy-14"]*len(list(gcy22_ASER)) + ["gcy-22 & gcy-14"]*len(list(gcy14_ASEL))


# %% [code]
r_l = ["right"]*len(list(che1_ASER)) + ["left"]*len(list(che1_ASEL))  + ["right"]*len(list(del2_ASER))  + ["left"]*len(list(del2_ASEL)) + ["right"]*len(list(tax2_ASER)) + ["left"]*len(list(tax2_ASEL)) + ["right"]*len(list(gcy22_ASER)) + ["left"]*len(list(gcy14_ASEL))


# %% [code]
test = pd.DataFrame(data_to_plot)
test["gene name"] = gene_name
test["right left"] = r_l
test.columns = ['counts', 'genes', 'left_right']

# %% [code]
# Fig 2D
fig = plt.figure(1, figsize=(4.9, 2.4))
ax = sns.stripplot(y="counts",x="genes",hue="left_right", size=4,dodge=True ,data=test,jitter=0.2,alpha=0.8,zorder=0)
myax = ax.collections[0]
myax.set_facecolor("#339933")
myax.set_edgecolor('#339933')
myax.set_linewidth(1)
myax = ax.collections[1]
myax.set_facecolor("#004700")
myax.set_edgecolor('#004700')
myax.set_linewidth(1)
myax = ax.collections[6]
myax.set_facecolor("#CC3300")
myax.set_edgecolor('#CC3300')
myax.set_linewidth(1)
myax = ax.collections[7]
myax.set_facecolor("#660000")
myax.set_edgecolor('#660000')
myax.set_linewidth(1)
myax = ax.collections[5]
myax.set_facecolor("#043F56")
myax.set_edgecolor('#043F56')
myax.set_linewidth(1)
myax = ax.collections[4]
myax.set_facecolor("#006699")
myax.set_edgecolor('#006699')
myax.set_linewidth(1)
myax = ax.collections[3]
myax.set_facecolor("#043F56")
myax.set_edgecolor('#043F56')
myax.set_linewidth(1)
myax = ax.collections[2]
myax.set_facecolor("#006699")
myax.set_edgecolor('#006699')
myax.set_linewidth(1)

che1_lr = test[test["genes"]=="che-1"]
che1_r = che1_lr[che1_lr["left_right"]=="right"]
che1_l = che1_lr[che1_lr["left_right"]=="left"]
ax.errorbar(-0.2, np.nanmean(np.array(che1_r["counts"])), marker='o',ms=0,yerr=np.nanstd(np.array(che1_r["counts"])), lw=1.5, capsize = 3,capthick=2,color="black")
ax.errorbar(-0.2,np.nanmean(np.array(che1_r["counts"])),xerr = 0.15,capsize=0,lw=3,color = "black")
ax.errorbar(0.2, np.nanmean(np.array(che1_l["counts"])), marker='o',ms=0,yerr=np.nanstd(np.array(che1_l["counts"])), lw=1.5, capsize = 3,capthick=2,color="black")
ax.errorbar(0.2,np.nanmean(np.array(che1_l["counts"])),xerr = 0.15,capsize=0,lw=3,color = "black")

che1_lr = test[test["genes"]=="tax-2"]
che1_r = che1_lr[che1_lr["left_right"]=="right"]
che1_l = che1_lr[che1_lr["left_right"]=="left"]
ax.errorbar(1.8, np.nanmean(np.array(che1_r["counts"])), marker='o',ms=0,yerr=np.nanstd(np.array(che1_r["counts"])), lw=1.5, capsize = 3,capthick=2,color="black")
ax.errorbar(1.8,np.nanmean(np.array(che1_r["counts"])),xerr = 0.15,capsize=0,lw=3,color = "black")
ax.errorbar(2.2, np.nanmean(np.array(che1_l["counts"])), marker='o',ms=0,yerr=np.nanstd(np.array(che1_l["counts"])), lw=1.5, capsize = 3,capthick=2,color="black")
ax.errorbar(2.2,np.nanmean(np.array(che1_l["counts"])),xerr = 0.15,capsize=0,lw=3,color = "black")

che1_lr = test[test["genes"]=="del-2"]
che1_r = che1_lr[che1_lr["left_right"]=="right"]
che1_l = che1_lr[che1_lr["left_right"]=="left"]
ax.errorbar(0.8, np.nanmean(np.array(che1_r["counts"])), marker='o',ms=0,yerr=np.nanstd(np.array(che1_r["counts"])), lw=1.5, capsize = 3,capthick=2,color="black")
ax.errorbar(0.8,np.nanmean(np.array(che1_r["counts"])),xerr = 0.15,capsize=0,lw=3,color = "black")
ax.errorbar(1.2, np.nanmean(np.array(che1_l["counts"])), marker='o',ms=0,yerr=np.nanstd(np.array(che1_l["counts"])), lw=1.5, capsize = 3,capthick=2,color="black")
ax.errorbar(1.2,np.nanmean(np.array(che1_l["counts"])),xerr = 0.15,capsize=0,lw=3,color = "black")

che1_lr = test[test["genes"]=="gcy-22 & gcy-14"]
che1_r = che1_lr[che1_lr["left_right"]=="right"]
che1_l = che1_lr[che1_lr["left_right"]=="left"]
ax.errorbar(2.8, np.nanmean(np.array(che1_r["counts"])), marker='o',ms=0,yerr=np.nanstd(np.array(che1_r["counts"])), lw=1.5, capsize = 3,capthick=2,color="black")
ax.errorbar(2.8,np.nanmean(np.array(che1_r["counts"])),xerr = 0.15,capsize=0,lw=3,color = "black")
ax.errorbar(3.2, np.nanmean(np.array(che1_l["counts"])), marker='o',ms=0,yerr=np.nanstd(np.array(che1_l["counts"])), lw=1.5, capsize = 3,capthick=2,color="black")
ax.errorbar(3.2,np.nanmean(np.array(che1_l["counts"])),xerr = 0.15,capsize=0,lw=3,color = "black")

ax.set_xlabel('')
ax.set_ylabel('# mRNA molecules per cell',size=13,fontname="Arial")
ax.get_legend().set_visible(False)
ax.set_ylim(-0.1,40)
ax.set_yticks([0,10,20,30,40])
ax.spines['top'].set_visible(False)
ax.spines['right'].set_visible(False)
ax.yaxis.set_ticks_position('left')
ax.xaxis.set_ticks_position('bottom')
ax.axvline(0.5,linestyle= "--", color = "black")
ax.axvline(1.5,linestyle= "--", color = "black")
ax.axvline(2.5,linestyle= "--", color = "black")
ax.axvline(3.5,linestyle= "--", color = "black")

#fig.savefig('boxplots_allgenes.pdf', bbox_inches='tight')

# %% [code]
# Compiled data set from smFISH data which includes che-1 smFISH spots in the ASER and ASEL, determined by 
# gcy-22 or gcy-22 (or in some cases by the spline, if visible)
che1_all = pd.read_excel("Figure 2DE-Source data_smFISH_data_larvea_N2.xlsx",sheet_name="che1_all_data")
#che1_all

# Compiled data set of gcy-22 (excluding the gcy-22 cell identification data sets on the huge amount of L1/L2 animals)
# gcy-22 data was manually counted since a lot of spots tended to overlap (old smFISH analysis program , without local peak)
gcy22 = pd.read_excel("Figure 2DE-Source data_smFISH_data_larvea_N2.xlsx",sheet_name="combined_gcy-22_length")
#gcy22

# Compiled data set of gcy-14
# gcy-14 data was manually counted since a lot of spots tended to overlap (old smFISH analysis program , without local peak)
gcy14 = pd.read_excel("Figure 2DE-Source data_smFISH_data_larvea_N2.xlsx",sheet_name="combined_gcy-14_length")

# %% [code]
# Fig 2E, including traces of code for rolling mean

x = gcy22["length"]
y1 = gcy22["ASER"]

f, ax = plt.subplots(figsize=(4.2, 2))

#che1r = pd.rolling_mean(gcy22, window=15)
#che1rstd = pd.rolling_std(gcy22, window=15)
#ax.plot(che1r["length"],che1r["spots_man"], color = "black", markeredgecolor = "black",linewidth=2)
#plt.fill_between(che1r["length"], che1r["spots_man"] - che1rstd["spots_man"],  
#                 che1r["spots_man"] + che1rstd["spots_man"], color="#C93927", alpha = 0.3)  

ax.scatter(x,y1,s=25, color = "#C93927",alpha = 1)

y = np.array(y1)
x = np.array(x)
delete = np.argwhere(np.isnan(y))

del_all = []
for c in range(0,len(delete)):
    del_all.append(delete[c][0])

y = np.delete(y,del_all)
x = np.delete(x,del_all)

delete = np.argwhere(np.isnan(x))

del_all = []
for c in range(0,len(delete)):
    del_all.append(delete[c][0])

y = np.delete(y,del_all)
x = np.delete(x,del_all)

z = np.polyfit(x,y,1)
p = np.poly1d(z)
#plt.plot(x,p(x),"-",color = "black",lw=2)


#che1_all = che1_all.sort("length")
x = che1_all["length"]
y1 = che1_all["ASER"]
y2 = che1_all["ASEL"]

y = np.array(y1)
x = np.array(x)
delete = np.argwhere(np.isnan(y))

del_all = []
for c in range(0,len(delete)):
    del_all.append(delete[c][0])

y = np.delete(y,del_all)
x = np.delete(x,del_all)

delete = np.argwhere(np.isnan(x))

del_all = []
for c in range(0,len(delete)):
    del_all.append(delete[c][0])

y = np.delete(y,del_all)
x = np.delete(x,del_all)

z = np.polyfit(x,y,1)
p = np.poly1d(z)
#plt.plot(x,p(x),"-",color = "black",lw=2)

#che1r = pd.rolling_mean(che1_aser.drop(49), window=8)
#che1rstd = pd.rolling_std(che1_aser.drop(49), window=8)
#ax.plot(che1r["length"],che1r["ASER"], color = "black",linewidth=2)
#plt.fill_between(che1r["length"], che1r["ASER"] - che1rstd["ASER"],  
#                 che1r["ASER"] + che1rstd["ASER"], color="#339933", alpha = 0.3)  


x = che1_all["length"]
y1 = che1_all["ASER"]
y2 = che1_all["ASEL"]

ax.scatter(x,y1,s=25, color = "#339933",alpha = 1)

ax.set_xlim(220,930)
ax.set_ylim(0,40)
x1,x2,y1,y2 = plt.axis()
ax.set_ylabel("# mRNA molecules", size = 13,fontname="Arial")
ax.set_xlabel("Length animal (um)", size = 13,fontname="Arial")
ax.grid(False)
ax.axvline(250,linestyle= "--", color = "red")
ax.axvline(380,linestyle= "--", color = "black")
ax.axvline(510,linestyle= "--", color = "black")
ax.axvline(650,linestyle= "--", color = "black")
ax.axvline(900,linestyle= "--", color = "black")

#ax.spines["top"].set_visible(False)  
#ax.spines["right"].set_visible(False) 
#ax.get_xaxis().tick_bottom()  
#ax.get_yaxis().tick_left()  
#ax.spines['right'].set_visible(False)
#ax.spines['top'].set_visible(False)

plt.locator_params(axis='y', nbins=6)
ax.tick_params(axis='both', which='major', labelsize=12)
ax.tick_params(axis='both', which='minor', labelsize=8)
#plt.savefig('gcy22che1_vs_length_ASEL.pdf',bbox_inches='tight')

# %% [code]
# Fig 2E, including traces of code for rolling mean

x = gcy14["length"]
y = gcy14["ASEL"]

f, ax = plt.subplots(figsize=(4.2, 2))

y = np.array(y)
x = np.array(x)
delete = np.argwhere(np.isnan(y))

del_all = []
for c in range(0,len(delete)):
    del_all.append(delete[c][0])

y = np.delete(y,del_all)
x = np.delete(x,del_all)

z = np.polyfit(x,y,1)
p = np.poly1d(z)
#plt.plot(x,p(x),"-",color = "black",lw=2)

#che1r = pd.rolling_mean(gcy14, window=7)
#che1rstd = pd.rolling_std(gcy14, window=7)
#ax.plot(che1r["length"],che1r["ASEL"], color = "black", markeredgecolor = "black",linewidth=2)
#plt.fill_between(che1r["length"], che1r["ASEL"] - che1rstd["ASEL"],                  che1r["ASEL"] + che1rstd["ASEL"], color="#C93927", alpha = 0.3)  #


ax.scatter(x,y,s=25, color = "#630E0D",alpha = 1)

x = che1_all["length"]
y = che1_all["ASEL"]

y = np.array(y)
x = np.array(x)
delete = np.argwhere(np.isnan(y))

del_all = []
for c in range(0,len(delete)):
    del_all.append(delete[c][0])

y = np.delete(y,del_all)
x = np.delete(x,del_all)

z = np.polyfit(x,y,1)
p = np.poly1d(z)
#plt.plot(x,p(x),"-",color = "black",lw=2)

#che1r = pd.rolling_mean(che1_asel, window=6)
#che1rstd = pd.rolling_std(che1_asel, window=6)
#ax.plot(che1r["length"],che1r["ASEL"], color = "black", markeredgecolor = "black",linewidth=2)
#plt.fill_between(che1r["length"], che1r["ASEL"] - che1rstd["ASEL"],  
#                 che1r["ASEL"] + che1rstd["ASEL"], color="#339933", alpha = 0.3)  

ax.scatter(x,y,s=25, color = "#339933",alpha = 1)

ax.set_xlim(220,930)
ax.set_ylim(0,40)
x1,x2,y1,y2 = plt.axis()
ax.set_ylabel("# mRNA molecules", size = 13,fontname="Arial")
ax.set_xlabel("Length animal (um)", size = 13,fontname="Arial")
ax.grid(False)
ax.axvline(250,linestyle= "--", color = "red")
ax.axvline(380,linestyle= "--", color = "black")
ax.axvline(510,linestyle= "--", color = "black")
ax.axvline(650,linestyle= "--", color = "black")
ax.axvline(900,linestyle= "--", color = "black")

#ax.spines["top"].set_visible(False)  
#ax.spines["right"].set_visible(False) 
#ax.get_xaxis().tick_bottom()  
#ax.get_yaxis().tick_left()  
#ax.spines['right'].set_visible(False)
#ax.spines['top'].set_visible(False)

plt.locator_params(axis='y', nbins=6)
ax.tick_params(axis='both', which='major', labelsize=12)
ax.tick_params(axis='both', which='minor', labelsize=8)
#plt.savefig('gcy14che1_vs_length_ASEL.pdf',bbox_inches='tight')

# %% [code]
# intensity and nuclues size 180918 (as ellipsoid)
# L1
w1_asel_v = 3
w1_asel = 1519-62

w2_aser_v = 3.8
w2_aser = 1690-101

w4_aser_v = 4.2
w4_aser = 1234-60

w5_aser_v = 4.4
w5_aser = 1660-117

w6_asel_v = 2.9
w6_asel = 1529-148

w8_asel_v = 3
w8_asel = 1414-102

w9_aser_v = 3.9
w9_aser = 1719-118

w10_aser_v = 3.6
w10_aser = 1445-136

w11_aser_v = 3.4
w11_aser = 1879-62

w12_aser_v = 5.2
w12_aser = 1273-96

w7_asel_v = 3
w7_asel = 1177-80

w14_aser_v = 3.6
w14_aser = 1427-80

# L3/L4/YA
w3_aser_v = 9 #???
w3_aser = 1360-78

w100_aser_v = 6.4
w100_aser = 915

w13_asel_v = 5.1
w13_asel = 803-174

#egg
egg1_ase_v = 3
egg1_ase = 1037-80

egg2_ase_v = 3
egg2_ase = 1398-135

egg3_ase_v = 3.5
egg3_ase = 1187-68

w15_asel_v = 4.5
w15_asel = 913-57

w16_asel_v = 5.7
w16_asel = 726-37

w17_aser_v = 7.5
w17_aser = 1077-107

w18_asel_v = 3.7
w18_asel = 980-48

w19_asel_v = 6.8
w19_asel = 815-64

w20_aser_v = 5.2
w20_aser = 968-46

w21_aser_v = 6.2
w21_aser = 1366-95

w22_aser_v = 3.6
w22_aser = 1428-66

w23_aser_v = 5.2
w23_aser = 1483-82

w24_aser_v = 2.7
w24_aser = 1807-72

w25_aser_v = 3.1
w25_aser = 1958-103

w26_asel_v = 5.2
w26_asel = 1282-82

w27_asel_v = 4.4  # worm 14
w27_asel = 1189-74

w28_asel_v = 2.8
w28_asel = 1521-151

w29_aser_v = 3.5
w29_aser = 1475-74

w30_asel_v = 2.6
w30_asel = 1374-96

w31_asel_v = 3.4
w31_asel = 1429-95

# %% [code]
# compile data
eggs = [egg1_ase,egg2_ase,egg3_ase]
eggs_v = [egg1_ase_v,egg2_ase_v,egg3_ase_v]

worms_ASER = [w2_aser,w9_aser,w10_aser,w4_aser,w11_aser,w14_aser, w24_aser,w25_aser,w29_aser]
worms_ASERv = [w2_aser_v,w9_aser_v,w10_aser_v,w11_aser_v,w14_aser_v,w24_aser_v,
              w25_aser_v,w29_aser_v,w4_aser_v]

worms_ASEL = [w1_asel,w6_asel,w8_asel,
             w28_asel,w30_asel]
worms_ASELv = [w1_asel_v,w6_asel_v,w8_asel_v,w28_asel_v,w30_asel_v,]

l34worms_ASER = [w12_aser,w20_aser,w23_aser]
l34worms_ASERv = [w12_aser_v,w20_aser_v,w23_aser_v]
l34worms_ASEL = [w7_asel,w15_asel,w18_asel,w31_asel,w26_asel,w27_asel]
l34worms_ASELv = [w7_asel_v,w15_asel_v,w18_asel_v,w31_asel_v,w26_asel_v,w27_asel_v]

oldworms_ASER = [w100_aser,w17_aser,w21_aser,w3_aser]
oldworms_ASERv = [w100_aser_v,w17_aser_v,w21_aser_v,w3_aser_v]
oldworms_ASEL = [w13_asel,w16_asel,w19_asel]
oldworms_ASELv = [w13_asel_v,w16_asel_v,w19_asel_v]

# %% [code]
# function for calculating the absolute amount of CHE-1 in ASE neurons
def calc_che1(worms_ASER,worms_ASERv):
    nm72 = 43.2
    intensity_egfp = 301

    voxel = (0.12**2) * 0.45
    poh = (voxel/intensity_egfp)*nm72
    
    CHE1_ASER = []
    for i in range(0,len(worms_ASER)):
        int_poh = poh*worms_ASER[i]
        size_ASE = worms_ASERv[i]
        voxels_ASE = float(size_ASE)/float(voxel)
        CHE1_mol = voxels_ASE*int_poh
        CHE1_ASER.append(CHE1_mol)
    return CHE1_ASER

# %% [code]
# function for calculating the amount of CHE-1 in nM in ASE neurons
def calc_che1_nm(worms_ASER,worms_ASERv):
    intensity_egfp = 301

    CHE1_ASER_nm = []
    for i in range(0,len(worms_ASER)):
        int_rat = worms_ASER[i]/intensity_egfp
        nm_ase = int_rat*72
        CHE1_ASER_nm.append(nm_ase)
    return(CHE1_ASER_nm)

# %% [code]
worms_ASELvt = worms_ASELv+l34worms_ASELv+oldworms_ASELv
worms_ASERvt = worms_ASERv+l34worms_ASERv+oldworms_ASERv

CHE1_ASEL = calc_che1(worms_ASELv,worms_ASEL)
l34CHE1_ASEL = calc_che1(l34worms_ASELv,l34worms_ASEL)
oldCHE1_ASEL = calc_che1(oldworms_ASELv,oldworms_ASEL)

CHE1_ASER = calc_che1(worms_ASERv,worms_ASER)
l34CHE1_ASER = calc_che1(l34worms_ASERv,l34worms_ASER)
oldCHE1_ASER = calc_che1(oldworms_ASERv,oldworms_ASER)

df = pd.DataFrame([CHE1_ASEL, l34CHE1_ASEL, oldCHE1_ASEL,CHE1_ASER, l34CHE1_ASER, oldCHE1_ASER])
df = df.transpose()
df.columns = ["Lyoung","Ll34","Lold","Ryoung","Rl34","Rold"]
df = pd.melt(df,var_name='groups', value_name='vals')

conditions = [
    (df['groups'] == 'Lyoung'),
    (df['groups'] == 'Ll34'),
    (df['groups'] == 'Lold'),
    (df['groups'] == 'Ryoung'),
    (df['groups'] == 'Rl34'),
    (df['groups'] == 'Rold')]
choices = ["L1/L2","L3/L4","YA","L1/L2","L3/L4","YA"]
df['colors'] = np.select(conditions, choices)

conditions = [
    (df['groups'] == 'Lyoung'),
    (df['groups'] == 'Ll34'),
    (df['groups'] == 'Lold'),
    (df['groups'] == 'Ryoung'),
    (df['groups'] == 'Rl34'),
    (df['groups'] == 'Rold')]
choices = [1,1,1,0,0,0]
df['R_L'] = np.select(conditions, choices)

df = df.dropna()

# %% [code]
# Fig 2F
f, ax = plt.subplots(figsize=(3.2, 3.3))
ax = sns.stripplot(x="colors", y="vals",hue = "R_L",data=df, size=6,dodge=True ,jitter=0.1,alpha=0.9,zorder=0)
myax = ax.collections[0]
myax.set_facecolor("#339933")
myax.set_edgecolor('#339933')
myax = ax.collections[1]
myax.set_facecolor("#003399")
myax.set_edgecolor('#003399')
myax = ax.collections[2]
myax.set_facecolor("#339933")
myax.set_edgecolor('#339933')
myax = ax.collections[3]
myax.set_facecolor("#003399")
myax.set_edgecolor("#003399")
myax = ax.collections[4]
myax.set_facecolor("#339933")
myax.set_edgecolor('#339933')
myax = ax.collections[5]
myax.set_facecolor("#003399")
myax.set_edgecolor('#003399')
ax.get_legend().set_visible(False)

che1_r = df[df["groups"]=="Ryoung"]
che1_l = df[df["groups"]=="Lyoung"]
ax.errorbar(-0.2, np.mean(np.array(che1_r["vals"])), marker='o',ms=0,yerr=np.std(np.array(che1_r["vals"])), lw=1, capsize = 3,capthick=2,color="black")
ax.errorbar(-0.2,np.mean(np.array(che1_r["vals"])),xerr = 0.15,capsize=0,lw=2,color = "black")
ax.errorbar(0.2, np.mean(np.array(che1_l["vals"])), marker='o',ms=0,yerr=np.std(np.array(che1_l["vals"])), lw=1, capsize = 3,capthick=2,color="black")
ax.errorbar(0.2,np.mean(np.array(che1_l["vals"])),xerr = 0.15,capsize=0,lw=2,color = "black")


che1_r = df[df["groups"]=="Rl34"]
che1_l = df[df["groups"]=="Ll34"]
ax.errorbar(0.8, np.mean(np.array(che1_r["vals"])), marker='o',ms=0,yerr=np.std(np.array(che1_r["vals"])), lw=1, capsize = 3,capthick=2,color="black")
ax.errorbar(0.8,np.mean(np.array(che1_r["vals"])),xerr = 0.15,capsize=0,lw=2,color = "black")
ax.errorbar(1.2, np.mean(np.array(che1_l["vals"])), marker='o',ms=0,yerr=np.std(np.array(che1_l["vals"])), lw=1, capsize = 3,capthick=2,color="black")
ax.errorbar(1.2,np.mean(np.array(che1_l["vals"])),xerr = 0.15,capsize=0,lw=2,color = "black")


che1_r = df[df["groups"]=="Rold"]
che1_l = df[df["groups"]=="Lold"]
ax.errorbar(1.8, np.mean(np.array(che1_r["vals"])), marker='o',ms=0,yerr=np.std(np.array(che1_r["vals"])), lw=1, capsize = 3,capthick=2,color="black")
ax.errorbar(1.8,np.mean(np.array(che1_r["vals"])),xerr = 0.15,capsize=0,lw=2,color = "black")
ax.errorbar(2.2, np.mean(np.array(che1_l["vals"])), marker='o',ms=0,yerr=np.std(np.array(che1_l["vals"])), lw=1, capsize = 3,capthick=2,color="black")
ax.errorbar(2.2,np.mean(np.array(che1_l["vals"])),xerr = 0.15,capsize=0,lw=2,color = "black")

ax.axvline(0.5,linestyle= "--", color = "black")
ax.axvline(1.5,linestyle= "--", color = "black")
ax.axvline(2.5,linestyle= "--", color = "black")
ax.set_yticks([0,400,800,1200,1600,2000])

ax.tick_params(axis='both', which='major', labelsize=12)
ax.tick_params(axis='both', which='minor', labelsize=8)
ax.set_xlabel('')
ax.set_ylabel('# CHE-1 proteins per cell',size=14,fontname="Arial")
ax.spines['top'].set_visible(False)
ax.spines['right'].set_visible(False)
ax.yaxis.set_ticks_position('left')
ax.xaxis.set_ticks_position('bottom')
#plt.savefig('ASE_che1abo.pdf',bbox_inches='tight')

# %% [code]
# Sup Fig 3A
CHE1_ASELt = CHE1_ASEL+l34CHE1_ASEL+oldCHE1_ASEL
CHE1_ASERt = CHE1_ASER+l34CHE1_ASER+oldCHE1_ASER
worms_ASELvt = worms_ASELv+l34worms_ASELv+oldworms_ASELv
worms_ASERvt = worms_ASERv+l34worms_ASERv+oldworms_ASERv

CHE1_ASEL = calc_che1_nm(worms_ASEL,worms_ASELv)
l34CHE1_ASEL = calc_che1_nm(l34worms_ASEL,l34worms_ASELv)
oldCHE1_ASEL = calc_che1_nm(oldworms_ASEL,oldworms_ASELv)

CHE1_ASER = calc_che1_nm(worms_ASER,worms_ASERv)
l34CHE1_ASER = calc_che1_nm(l34worms_ASER,l34worms_ASERv)
oldCHE1_ASER = calc_che1_nm(oldworms_ASER,oldworms_ASERv)

f, ax = plt.subplots(figsize=(2.2, 2.2))
plt.plot(worms_ASELv,CHE1_ASEL,"o",color = "#003399",markeredgecolor = "#003399")
plt.plot(l34worms_ASELv,l34CHE1_ASEL,"v",color ="#003399",markeredgecolor = "#003399")
plt.plot(oldworms_ASELv,oldCHE1_ASEL,"s",color = "#003399",markeredgecolor = "#003399")

plt.plot(worms_ASERv,CHE1_ASER,"o",color ="#339933",markeredgecolor = "#339933")
plt.plot(l34worms_ASERv,l34CHE1_ASER,"v",color ="#339933",markeredgecolor = "#339933")
plt.plot(oldworms_ASERv,oldCHE1_ASER,"s",color = "#339933",markeredgecolor = "#339933")
ax.set_ylim(0,500)
ax.set_xlim(2,9.1)

(ar,br) = np.polyfit(worms_ASELvt,CHE1_ASELt,1)
xr = np.polyval([ar,br],worms_ASELvt)

plt.plot(worms_ASELvt,xr,color = "black",lw=1.5)

worms_ASERvt_=worms_ASERvt[:-1]
CHE1_ASERt_=CHE1_ASERt[:-1]
(ar,br) = np.polyfit(worms_ASERvt_,CHE1_ASERt_,1)
xr = np.polyval([ar,br],worms_ASERvt_)

plt.plot(worms_ASERvt_,xr,color = "black",lw=1.5)

ax.set_xlabel(r'Size ASE neuron nucleus ($\mu m^3$)', size = 13,fontname="Arial")
ax.set_ylabel("CHE-1 protein (nM)", size = 13,fontname="Arial")
#plt.savefig('ASE_che1nM.pdf',bbox_inches='tight')

# %% [code]


# %% [code]
# Supp fig 2B control ethanol, chemotaxis, orginal file: "che-1aid ETOH treatment exp1.xlsx"
ethanol_chemo = pd.read_excel('Figure S2-Source data.xlsx',sheet_name="Fig S2B")

# %% [code]
# Sup fig. 2B
fig = plt.figure(1, figsize=(4,2.1))
ax = plt.subplot(111)
ax.bar(np.array([1,2,3,4,5,6,7])+0.5,list(ethanol_chemo["mean"]),width=0.84,
       color=["darkgrey","orange","orange","darkgrey","orange","darkgrey","orange"],
       yerr=list(ethanol_chemo["sd"]),error_kw=dict(ecolor='black', lw=1.2, capsize=2, capthick=1.2))

ax.spines['top'].set_visible(False)
ax.spines['right'].set_visible(False)
ax.yaxis.set_ticks_position('left')
ax.xaxis.set_ticks_position('bottom')

ax.set_ylim(-0.25,1)
ax.set_ylabel('Chemotaxis',size=13,fontname="Arial")
ax.axhline(0,color ="black",lw=1.2)
ax.set_xticks([1.5,2.5,3.5,4.5,5.5,6.5,7.5])
ax.set_xlim(0.8,8.1)
#fig.savefig('chemotaxis_ethanol_control.pdf', bbox_inches='tight')

# %% [code]
# Sup Fig 2C
# n2, mutant, A28hr
fig = plt.figure(1, figsize=(4,2.1))
ax = plt.subplot(111)
ax.bar(np.array([1,2,3.5,4.5, 5.5])+0.5, [0.97,0.02,0.37,0.80, 0.76],width=0.84,
       color=["dimgrey","lightgrey","#C93A29","#1860B5","#1860B5","#1860B5"],
       yerr=[0.00,0.08,0.02,0.01,0.08],error_kw=dict(ecolor='black', lw=1.2, capsize=2, capthick=1.2))

ax.spines['top'].set_visible(False)
ax.spines['right'].set_visible(False)
ax.yaxis.set_ticks_position('left')
ax.xaxis.set_ticks_position('bottom')

ax.set_ylim(-0.25,1)
ax.set_ylabel('Chemotaxis',size=13,fontname="Arial")
ax.axhline(0,color ="black",lw=1.2)
ax.set_xticks([1.5,2.5,4,5,6])
ax.set_xlim(0.8,6.5)
#fig.savefig('chemotaxis_A24h.pdf', bbox_inches='tight')

# %% [code]
# Sup fig. 2C
# n2, mutant, A72hr
fig = plt.figure(1, figsize=(4,2.1))
ax = plt.subplot(111)
ax.bar(np.array([1,2,3.5,4.5, 5.5])+0.5, [0.94,0.06,-0.01,0.01, 0.16],width=0.84,
       color=["dimgrey","lightgrey","#C93A29","#1860B5","#1860B5","#1860B5"],
       yerr=[0.02,0.02,0.03,0.14,0.04],error_kw=dict(ecolor='black', lw=1.2, capsize=2, capthick=1.2))

ax.spines['top'].set_visible(False)
ax.spines['right'].set_visible(False)
ax.yaxis.set_ticks_position('left')
ax.xaxis.set_ticks_position('bottom')

ax.set_ylim(-0.25,1)
ax.set_ylabel('Chemotaxis',size=13,fontname="Arial")
ax.axhline(0,color ="black",lw=1.2)
ax.set_xticks([1.5,2.5,4,5,6])
ax.set_xlim(0.8,6.5)
#fig.savefig('chemotaxis_A72h.pdf', bbox_inches='tight')

# %% [code]
# Sup fig. 2C
# n2, mutant, A96hr
fig = plt.figure(1, figsize=(4,2.1))
ax = plt.subplot(111)
ax.bar(np.array([1,2,3.5,4.5, 5.5])+0.5, [0.93,0.07,0.00,-0.19, 0.01],width=0.84,
       color=["dimgrey","lightgrey","#C93A29","#1860B5","#1860B5","#1860B5"],
       yerr=[0.01,0.05,0.03,0.07,0.07],error_kw=dict(ecolor='black', lw=1.2, capsize=2, capthick=1.2))

ax.spines['top'].set_visible(False)
ax.spines['right'].set_visible(False)
ax.yaxis.set_ticks_position('left')
ax.xaxis.set_ticks_position('bottom')

ax.set_ylim(-0.25,1)
ax.set_ylabel('Chemotaxis',size=13,fontname="Arial")
ax.axhline(0,color ="black",lw=1.2)
ax.set_xticks([1.5,2.5,4,5,6])
ax.set_xlim(0.8,6.5)
#fig.savefig('chemotaxis_A96h.pdf', bbox_inches='tight')

# %% [code]
# Sup fig. 2C
# n2, mutant, A48hr
fig = plt.figure(1, figsize=(4,2.1))
ax = plt.subplot(111)
ax.bar(np.array([1,2,3.5,4.5, 5.5])+0.5, [0.95,0.17,-0.12,0.41, 0.51],width=0.84,
       color=["dimgrey","lightgrey","#C93A29","#1860B5","#1860B5","#1860B5"],
       yerr=[0.01,0.10,0.05,0.07,0.08],error_kw=dict(ecolor='black', lw=1.2, capsize=2, capthick=1.2))

ax.spines['top'].set_visible(False)
ax.spines['right'].set_visible(False)
ax.yaxis.set_ticks_position('left')
ax.xaxis.set_ticks_position('bottom')

ax.set_ylim(-0.25,1)
ax.set_ylabel('Chemotaxis',size=13,fontname="Arial")
ax.axhline(0,color ="black",lw=1.2)
ax.set_xticks([1.5,2.5,4,5,6])
ax.set_xlim(0.8,6.5)
#fig.savefig('chemotaxis_A48h.pdf', bbox_inches='tight')

# %% [code]
# Supp fig 2D, control animals age, original file: "che-1AID 48 h IAA 48 h recovery old animals.xlsx"
older_control = pd.read_excel('Figure S2-Source data.xlsx',sheet_name="Fig S2D")

# %% [code]
# Sup fig. 2D
fig = plt.figure(1, figsize=(3.5,2.1))
ax = plt.subplot(111)
ax.bar(np.array([1,2,3,4,5,6])+0.5,list(older_control["mean"]),width=0.84,
       color=["darkgrey","darkgrey","darkgrey","darkgrey","darkgrey","darkgrey","orange"],
       yerr=list(older_control["sd"]),error_kw=dict(ecolor='black', lw=1.2, capsize=2, capthick=1.2))

ax.spines['top'].set_visible(False)
ax.spines['right'].set_visible(False)
ax.yaxis.set_ticks_position('left')
ax.xaxis.set_ticks_position('bottom')

ax.set_ylim(-0.25,1)
ax.set_ylabel('Chemotaxis',size=13,fontname="Arial")
ax.axhline(0,color ="black",lw=1.2)
ax.set_xticks([1.5,2.5,3.5,4.5,5.5,6.5])
ax.set_xlim(0.8,7.1)
#fig.savefig('chemotaxis_control_strain_age.pdf', bbox_inches='tight')

# %% [code]
# Supp fig 2E redo, control older animals
older_chemo = pd.read_excel('Figure S2-Source data.xlsx',sheet_name="Fig S2E")

# %% [code]
older_chemo=older_chemo.drop([2,6,10],axis=0)

# %% [code]
# Sup fig. 2E
fig = plt.figure(1, figsize=(6,2.1))
ax = plt.subplot(111)
ax.bar(np.array([1,2,3,4.5,5.5,6.5,8,9,10])+0.5,list(older_chemo["mean"]),width=0.84,
       color=["lightgrey","darkgrey","#C93A29","lightgrey","darkgrey","#1860B5","lightgrey","darkgrey","#1860B5"],
       yerr=list(older_chemo["sd"]),error_kw=dict(ecolor='black', lw=1.2, capsize=2, capthick=1.2))

ax.spines['top'].set_visible(False)
ax.spines['right'].set_visible(False)
ax.yaxis.set_ticks_position('left')
ax.xaxis.set_ticks_position('bottom')

ax.set_ylim(-0.25,1)
ax.set_ylabel('Chemotaxis',size=13,fontname="Arial")
ax.axhline(0,color ="black",lw=1.2)
ax.set_xticks([1.5,2.5,3.5,5,6,7,8.5,9.5,10.5])
ax.set_xlim(0.8,11.2)
#fig.savefig('age_control_woEtOH.pdf', bbox_inches='tight')

# %% [code]


# %% [code]
# Sup Fig 3B
# embryo's timelapse chamber on MP spar
# 20/08/19

time1 = [0,25,50,75,100,125,175,200]
emb1 = [100,351,877,1284,824,1122,1102,1237]
bg_emb1 = [100]
time2_1 = [0,25,50,75,100,125,150,175,200,225]
emb2_1 = [120,625,1204,1008,856,954,733,737,835,967]
time2_2 = [0,25,50,75,100,125]
emb2_2 = [120,319,721,912,671,637]
bg_emb2 = [120]
time3 = [0,50,75,100,125,150,200,225,250]
emb3 = [1321,1091,700,987,850,901,1149,1330,1381]
bg_emb3 = [120]

# %% [code]
def calc_che1(worms_ASER,worms_ASERv):
    nm72 = 43.2
    intensity_egfp = 301

    voxel = (0.12**2) * 0.45
    poh = (voxel/intensity_egfp)*nm72
    
    CHE1_ASER = []
    for i in range(0,len(worms_ASER)):
        int_poh = poh*worms_ASER[i]
        size_ASE = worms_ASERv[i]
        voxels_ASE = float(size_ASE)/float(voxel)
        CHE1_mol = voxels_ASE*int_poh
        CHE1_ASER.append(CHE1_mol)
    return CHE1_ASER

# %% [code]
emb1_q = calc_che1((np.array(emb1)-bg_emb1), [3]*len(emb1))
emb2_1_q = calc_che1((np.array(emb2_1)-bg_emb2), [3]*len(emb2_1))
emb2_2_q = calc_che1((np.array(emb2_2)-bg_emb2), [3]*len(emb2_2))
emb3_q = calc_che1((np.array(emb3)-bg_emb3), [3]*len(emb3))

# %% [code]
# Sup Fig 2B
fig, ax = plt.subplots(figsize=(4, 2.7))
plt.plot(np.array(time3)+380,emb3_q,linestyle="-",marker="o",color = "purple",markeredgecolor="purple")
plt.plot(np.array(time2_2)+300,emb2_2_q,linestyle="-",marker="o",color = "purple",markeredgecolor="purple")
plt.plot(np.array(time2_1)+320,emb2_1_q,linestyle="-",marker="o",color = "purple",markeredgecolor="purple")
plt.plot(np.array(time1)+320,emb1_q,linestyle="-",marker="o",color = "purple",markeredgecolor="purple")
plt.axvline(x = 300,linestyle = "--", color = "black")
plt.axvline(x = 360,linestyle = "--", color = "black")
plt.axvline(x = 430,linestyle = "--", color = "black")
plt.axvline(x = 490,linestyle = "--", color = "black")
plt.axvline(x = 550,linestyle = "--", color = "black")
plt.axvline(x = 610,linestyle = "--", color = "black")
plt.xlabel('Time (minutes)',size=14,fontname="Arial")
plt.ylabel('# CHE-1 protein',size=14,fontname="Arial")
plt.xticks([300,400,500,600])
ax.tick_params(axis='both', which='major', labelsize=12)
ax.tick_params(axis='both', which='minor', labelsize=8)

ax.spines['top'].set_visible(False)
ax.spines['right'].set_visible(False)
ax.yaxis.set_ticks_position('left')
ax.xaxis.set_ticks_position('bottom')

#fig.savefig('embryos_che1protein2.pdf', bbox_inches='tight')

# %% [code]


# %% [code]


# %% [code]
# Sup Fig 3C
with_ethanol = pd.read_excel("./Figure S3C-Source data_plot_che1_on_or_without_etoh.xlsx", sheet_name = "plot_che1_on_etoh")
without_ethanol = pd.read_excel('Figure S3C-Source data_plot_che1_on_or_without_etoh.xlsx', sheet_name = "plot_che1_control")
both_ethanol = pd.read_excel('Figure S3C-Source data_plot_che1_on_or_without_etoh.xlsx', sheet_name = "plot_all")

both_ethanol = both_ethanol.sort_values("condition")

fig = plt.figure(1, figsize=(3, 2.5))
#ax = sns.swarmplot(y="che_1", x = "ASE", data = with_ethanol,hue="ASE",zorder=0,size = 5)
ax = sns.stripplot(y="che_1",x="condition" ,hue="ASE",size=5,dodge=True ,data=both_ethanol,jitter=0.15,alpha=0.9,zorder=0)
ax.get_legend().remove()

myax = ax.collections[0]
myax.set_facecolor("#339933")
myax.set_edgecolor('#339933')
myax.set_linewidth(1)

myax = ax.collections[1]
myax.set_facecolor("darkgreen")
myax.set_edgecolor('darkgreen')
myax.set_linewidth(1)

myax = ax.collections[2]
myax.set_facecolor("orange")
myax.set_edgecolor('orange')
myax.set_linewidth(1)

myax = ax.collections[3]
myax.set_facecolor("darkorange")
myax.set_edgecolor('darkorange')
myax.set_linewidth(1)

etoh = both_ethanol[both_ethanol["condition"]=="on"]
control = both_ethanol[both_ethanol["condition"]=="control"]
ax.errorbar(1.2, np.mean(np.array(etoh[etoh["ASE"]=="ASER"]["che_1"])), marker='o',ms=0,yerr=np.nanstd(np.array(etoh[etoh["ASE"]=="ASER"]["che_1"])), lw=1.5, capsize = 4,capthick=2,color="black")
ax.errorbar(1.2,np.mean(np.array(etoh[etoh["ASE"]=="ASER"]["che_1"])),xerr = 0.1,capsize=0,lw=1.5,color = "black")

ax.errorbar(0.8, np.mean(np.array(etoh[etoh["ASE"]=="ASEL"]["che_1"])), marker='o',ms=0,yerr=np.nanstd(np.array(etoh[etoh["ASE"]=="ASEL"]["che_1"])), lw=1.5, capsize = 4,capthick=2,color="black")
ax.errorbar(0.8,np.mean(np.array(etoh[etoh["ASE"]=="ASEL"]["che_1"])),xerr = 0.1,capsize=0,lw=1.5,color = "black")

ax.set_ylim([0,25])

ax.errorbar(0.2, np.mean(np.array(control[control["ASE"]=="ASER"]["che_1"])), marker='o',ms=0,yerr=np.nanstd(np.array(control[control["ASE"]=="ASER"]["che_1"])), lw=1.5, capsize = 4,capthick=2,color="black")
ax.errorbar(0.2,np.mean(np.array(control[control["ASE"]=="ASER"]["che_1"])),xerr = 0.1,capsize=0,lw=1.5,color = "black")

ax.errorbar(-0.2, np.mean(np.array(control[control["ASE"]=="ASEL"]["che_1"])), marker='o',ms=0,yerr=np.nanstd(np.array(control[control["ASE"]=="ASEL"]["che_1"])), lw=1.5, capsize = 4,capthick=2,color="black")
ax.errorbar(-0.2,np.mean(np.array(control[control["ASE"]=="ASEL"]["che_1"])),xerr = 0.1,capsize=0,lw=1.5,color = "black")

fig.savefig('che1_gfp_aid_ethonal_control_L3L4.pdf', bbox_inches='tight')

# %% [code]
