# Supplementary material for: Mechanism of life-long maintenance of neuron identity despite molecular fluctuations
Source: eLife. 2021 Dec 15;10:e66955. doi: 10.7554/eLife.66955 (PMC8735970; doi:10.7554/eLife.66955)
Supplement: Figure 3—source data 1. [file elife-66955-fig3-data1.zip]

Archive with 5 entries (4 files):
- Figure 3-source data/
- Figure 3-source data/Figure 3-Source data.xlsx
- __MACOSX/Figure 3-source data/._Figure 3-Source data.xlsx
- Figure 3-source data/Fig3 and sup.ipynb
- __MACOSX/Figure 3-source data/._Fig3 and sup.ipynb
