# Supplementary material for: Mechanism of life-long maintenance of neuron identity despite molecular fluctuations
Source: eLife. 2021 Dec 15;10:e66955. doi: 10.7554/eLife.66955 (PMC8735970; doi:10.7554/eLife.66955)
Supplement: Figure 3—source data 1. [file elife-66955-fig3-data1.zip › Figure 3-source data/Fig3 and sup.ipynb]

# %% [code]
import numpy as np
import matplotlib
import matplotlib.pyplot as plt
import pandas as pd
import seaborn as sns

%matplotlib inline

# %% [code]
# che-1 smFISH data (also in csv file)
hs1 = [19,21,27,24,25,26,31,24,20,29,28,26,20,19] # 1batch
hs2 = [19,9,8,19,14,12,14,11,16,10,19,11,9,12,24,11,14,16,18,18,10,17,13,16] #missing batch3
hs3 = [4,5,8,7,6,12,11,6,9,7,5,10,7,12,3,6,14,10,16,6,5,2] #all batches
hs4 = [4,3,3,7,2,4,2,0,4,5,7,10,2,8,2,4,3,4,3,8,4,4,3,4,9,5,3,4,9] #all batches


# %% [code]
# 8 min heatshock
# 10 min wait
# 17 min after 1st
# 17 min hs3 hs4

time_hs1 = [10]*len(hs1)
time_hs2 = [10+17]*len(hs2)
time_hs3 = [10+17+17]*len(hs3)
time_hs4 = [10+17+17+17]*len(hs4)

# %% [code]
hs1_p = pd.DataFrame({"time":time_hs1, "spots":hs1})
hs2_p = pd.DataFrame({"time":time_hs2, "spots":hs2})
hs3_p = pd.DataFrame({"time":time_hs3, "spots":hs3})
hs4_p = pd.DataFrame({"time":time_hs4, "spots":hs4})

# %% [code]
test = pd.concat([hs1_p,hs2_p,hs3_p,hs4_p])

# %% [code]
hs1_p["time"]=(np.random.randn(len(hs1_p["time"]))*1)+hs1_p["time"]
hs2_p["time"]=(np.random.randn(len(hs2_p["time"]))*1)+hs2_p["time"]
hs3_p["time"]=(np.random.randn(len(hs3_p["time"]))*1)+hs3_p["time"]
hs4_p["time"]=(np.random.randn(len(hs4_p["time"]))*1)+hs4_p["time"]

# %% [code]
y_temp = list(hs1_p["spots"])+list(hs2_p["spots"])+list(hs3_p["spots"])+list(hs4_p["spots"])
x_temp = list(hs1_p["time"])+list(hs2_p["time"])+list(hs3_p["time"])+list(hs4_p["time"])

# %% [code]
mean_start = np.mean(hs1_p["spots"])
mean_without = 4.48
seq_y3 = []
seq_y2 = []
seq_y4 = []
for xx in list(hs2_p["spots"]):
    temp = (xx-mean_without)/(mean_start-mean_without)
    seq_y2.append(temp)
for xx in list(hs3_p["spots"]):
    temp = (xx-mean_without)/(mean_start-mean_without)
    seq_y3.append(temp)
for xx in list(hs4_p["spots"]):
    temp = (xx-mean_without)/(mean_start-mean_without)
    seq_y4.append(temp)   

# %% [code]
list_x = [5+17]*len(seq_y2)+[5+17+17]*len(seq_y3)+[5+17+17+17]*len(seq_y4)
list_y = seq_y2+seq_y3+seq_y4

# %% [code]


# %% [code]
# Fig 3B

fig = plt.figure(1, figsize=(4, 3.5))

ax = sns.scatterplot(y="spots",x="time", size=4,data=hs1_p,alpha=1,color="#339933",edgecolor="#339933")
ax = sns.scatterplot(y="spots",x="time", size=4,data=hs2_p,alpha=1,color="#339933",edgecolor="#339933")
ax = sns.scatterplot(y="spots",x="time", size=4,data=hs3_p,alpha=1,color="#339933",edgecolor="#339933")
ax = sns.scatterplot(y="spots",x="time", size=4,data=hs4_p,alpha=1,color="#339933",edgecolor="#339933")


ax.errorbar(10, np.mean(np.array(hs1_p["spots"])), marker='o',ms=0,yerr=np.std(np.array(hs1_p["spots"])), lw=1.5, capsize = 3,capthick=2,color="black")
ax.errorbar(10,np.mean(np.array(hs1_p["spots"])),xerr = 3,capsize=0,lw=3,color = "black")

ax.errorbar(27, np.mean(np.array(hs2_p["spots"])), marker='o',ms=0,yerr=np.std(np.array(hs2_p["spots"])), lw=1.5, capsize = 3,capthick=2,color="black")
ax.errorbar(27,np.mean(np.array(hs2_p["spots"])),xerr = 3,capsize=0,lw=3,color = "black")

ax.errorbar(44, np.mean(np.array(hs3_p["spots"])), marker='o',ms=0,yerr=np.std(np.array(hs3_p["spots"])), lw=1.5, capsize = 3,capthick=2,color="black")
ax.errorbar(44,np.mean(np.array(hs3_p["spots"])),xerr = 3,capsize=0,lw=3,color = "black")

ax.errorbar(61, np.mean(np.array(hs4_p["spots"])), marker='o',ms=0,yerr=np.std(np.array(hs4_p["spots"])), lw=1.5, capsize = 3,capthick=2,color="black")
ax.errorbar(61,np.mean(np.array(hs4_p["spots"])),xerr = 3,capsize=0,lw=3,color = "black")

#sns.lineplot(x="time",y="spots",data=test, color="#339933",alpha=0.8)
#sns.lineplot(x="time",y="spots",data=test,err_style="bars",color="black",lw=2)
#ax.plot([10,27,44,61],[np.mean(np.array(hs1_p["spots"])),np.mean(np.array(hs2_p["spots"]))
                      #  ,np.mean(np.array(hs3_p["spots"])),np.mean(np.array(hs4_p["spots"]))],linestyle="--",color="#339933",lw=2)


    
from scipy import optimize
def func(x, a):
    test = np.exp(-a*x)
    return test

params, covariance = optimize.curve_fit(func, list_x, list_y, [0])

x_axis = np.linspace(10,60,100)
y_axis = []
for setr in x_axis:
    test = 25*np.exp(-params[0]*(setr-6))+3.5
    y_axis.append(test)
plt.plot(x_axis, y_axis, "-", color='black')


ax.get_legend().set_visible(False)
ax.set_xlim(-8,70)
ax.set_ylim(0,35)
ax.set_yticks([0,10,20,30])
ax.fill_between([-8,0],35,0,facecolor='grey', alpha=0.4)
ax.set_xlabel('Time after heatshock(min)',fontname="Arial",size=14)
ax.set_ylabel('# che-1 mRNA molecules',fontname="Arial",size=14)

ax.tick_params(axis='both', which='major', labelsize=12)
ax.tick_params(axis='both', which='minor', labelsize=8)

plt.axvline(x = 10,linestyle = "--", color = "black")
plt.axvline(x = 10+17,linestyle = "--", color = "black")
plt.axvline(x = 10+17+17,linestyle = "--", color = "black")
plt.axvline(x = 10+17+17+17,linestyle = "--", color = "black")
#plt.axvline(x = 80,linestyle = "-", color = "black")
#plt.axvline(x = 18+17+17+17+20,linestyle = "-", color = "black")

#plt.savefig('heatshock.pdf',bbox_inches='tight')

# %% [code]
# heatshock che-1 no induction

che1_con_hsp = [3,5,6,2,5,8,5,3,5,7,9,4,2,5] # control smFISH spots
che1_con = pd.DataFrame({"spots":che1_con_hsp})

time_test = [10]*len(che1_con["spots"])
che1_con["time"] = time_test
che1_con["time"]=(np.random.randn(len(che1_con["time"]))*1)+che1_con["time"]

# %% [code]
fig = plt.figure(1, figsize=(1, 3.5))
ax = sns.scatterplot(y="spots",x="time", size=4,data=che1_con,alpha=1,color="#339933",edgecolor="#339933")

ax.errorbar(10, np.mean(np.array(che1_con["spots"])), marker='o',ms=0,yerr=np.std(np.array(che1_con["spots"])), lw=1.5, capsize = 3,capthick=2,color="black")
ax.errorbar(10,np.mean(np.array(che1_con["spots"])),xerr = 3,capsize=0,lw=3,color = "black")
#ax.set_xlabel('Time after heatshock(min)',fontname="Arial",size=14)
ax.set_ylabel('# che-1 mRNA molecules',fontname="Arial",size=14)

ax.tick_params(axis='both', which='major', labelsize=12)
ax.tick_params(axis='both', which='minor', labelsize=8)
ax.set_xlim(0,20)
ax.set_ylim(0,35)
ax.get_legend().set_visible(False)
ax.set_yticks([0,10,20,30])
#plt.savefig('heatshock_con.pdf',bbox_inches='tight')

# %% [code]
# half life time by fitting
f, ax = plt.subplots(figsize=(2, 1.8))
#ax.set_yscale("log")
plt.plot(list_x,list_y, "o", color = "black")

from scipy import optimize
def func(x, a):
    test = np.exp(-a*x)
    return test

params, covariance = optimize.curve_fit(func, list_x, list_y, [0])

x_axis = np.linspace(0,85,100)
y_axis = []
ax.set_xlim(0,85)
for setr in x_axis:
    test = np.exp(-params[0]*setr)
    y_axis.append(test)
plt.plot(x_axis, y_axis, "-", color='black')
half_life = np.log(2)/params[0] # half life time
print(half_life)
ax.set_yticks([-0.4,0,0.4,0.8,1.2])
ax.set_xticks([0,30,60,90])
ax.set_xlabel('Time (min)')
ax.set_ylabel('I(t)-Ibefore/Iafter-Ibefore',size=11)
#plt.savefig('heatshock_plot.pdf',bbox_inches='tight')

# %% [code]


# %% [code]
w3_t = [0,20,60,100,140,180,240]
w3 = [187,254,504,903,1003,1225,1281] #1107
w3 = np.array(w3)/[1107] 
w4 = [252,608,926,1213]# 1129
w4 = np.array(w4)/[1129] 
w4_t = [0,37,77,117]
w5 = [251,392,417,514,725,739,876,972,1033,1085] #1010
w5 = np.array(w5)/[1010] 
w5_t = [0,18,33,48,78,98,118,138,178,198]
w6 = [252,399,463,548,658,753,815,973,1173,1036,1107] #1175
w6 = np.array(w6)/[1175] 
w6_t = [0,15,30,45,60,75,95,105,120,135,150]
w7 = [257,411,580,681,779,897,925,994,1134,1110,1188] #945
w7 = np.array(w7)/[945] 
w7_t = [0,12,27,42,57,72,87,102,117,132,147]
w8 = [287,454,624,756,946,1168,1174,1253,1311,1401,1431,1466,1539,1620] #
w8 = np.array(w8)/[1763] 
w8_t = [0,11,26,41,56,71,86,101,116,131,146,161,176,181]

# %% [code]
# Fig 3D

f, ax = plt.subplots(figsize=(5, 3.5))

ax.plot(w3_t,w3,"o",color = "purple",alpha=0.9)
ax.plot(w3_t,w3,"-",color = "purple",alpha=0.9)
ax.plot([-10,260],[1,1], "--",color = "black")
ax.plot(w4_t,w4,"o",color = "purple",alpha=0.9)
ax.plot(w4_t,w4,"-",color = "purple",alpha=0.9)
ax.plot(w6_t,w6,"o",color = "purple",alpha=0.9)
ax.plot(w6_t,w6,"-",color = "purple",alpha=0.9)
ax.plot(w7_t,w7,"o",color = "purple",alpha=0.9)
ax.plot(w7_t,w7,"-",color = "purple",alpha=0.9)
ax.plot(w8_t,w8,"o",color = "purple",alpha=0.9)
ax.plot(w8_t,w8,"-",color = "purple",alpha=0.9)
ax.plot(w5_t,w5,"o",color = "purple",alpha=0.9)
ax.plot(w5_t,w5,"-",color = "purple",alpha=0.9)
ax.set_xlabel("Time (minutes)", size = 14,fontname="Arial")
ax.set_ylabel("Relative recovery after FRAP", size = 14,fontname="Arial")
ax.set_xlim([-10,260])

import numpy.polynomial.polynomial as poly

#coefs = poly.polyfit(worms_times, worms_list, 3)
#x_new = np.linspace(0, 240, num=len(worms_times)*10)
#ffit = poly.polyval(x_new, coefs)

ps2 = [0.0103962241965,
0.0104333476378,
0.00560442259265,
0.0082799647395,
0.00942665117107,
0.0079536460500]
ps1 = [0.0156828476928,
0.0105686936619,
0.00819527858962,
0.0126334446179,
0.0105343236117,
0.00966455215364]

def test_model(t,f,b,x0):
    return (f/b)+(x0 - (f/b))*np.exp(-b*t)

test_fit = []
for i in range(0,250):
    out_fit = test_model(i,np.mean(ps1),np.mean(ps2),0.18)
    test_fit.append(out_fit)

plt.plot(range(0,250),test_fit, "black",linestyle='-',linewidth = 3)
ax.tick_params(axis='both', which='major', labelsize=12)
ax.tick_params(axis='both', which='minor', labelsize=8)
#plt.savefig('cells_frap_new.pdf',bbox_inches='tight')

# %% [code]
# time check!!!
w3 = [187,254,504,903,1003,1225,1281] #1107
w3_t = [0,20,60,100,140,180,240]
w3 = np.array(w3)/[1107] 
f, ax = plt.subplots(figsize=(5, 3))
ax.plot(w3_t,w3,"o",color = "green")
ax.plot(w3_t,w3,"-",color = "green")
#ax.plot([-10,270],[1107,1107], "--",color = "green")
ax.set_xlabel("Time (minutes)", size = 13)
ax.set_ylabel("Mean intensity ASE(R/L)", size = 13)
#ax.set_xlim([-10,270])
#plt.savefig('cells_frap2.pdf',bbox_inches='tight')

# %% [code]
# fit curves

from scipy import optimize

f, ax = plt.subplots(figsize=(5, 4))
ax.plot(w5_t,w5,"o",color = "blue",markeredgecolor = "blue")
ax.plot(w5_t,w5,"-",color = "blue")

def test_model(t,f,b,x0):
    return (f/b)+(x0 - (f/b))*np.exp(-b*t)
param,covar = optimize.curve_fit(test_model,xdata = w5_t,ydata = w5,p0=(0.1,0.1,0.1))

test_fit = []
for i in range(0,250):
    out_fit = test_model(i,param[0],param[1],param[2])
    test_fit.append(out_fit)
#plt.plot(range(0,250),test_fit)
print(1/param)

# %% [code]
f, ax = plt.subplots(figsize=(5, 4))
ax.plot(w5_t,w5,"o",color = "blue",markeredgecolor = "blue")
ax.plot(w5_t,w5,"-",color = "blue")

def test_model(t,f,b):
    return (f/b)*(1-np.exp(-b*t))+0.1
param,covar = optimize.curve_fit(test_model,w5_t,w5,p0=(1,1))

test_fit = []
for i in range(0,250):
    out_fit = test_model(i,param[0],param[1])
    test_fit.append(out_fit)
plt.plot(range(0,250),test_fit)
print(1/param)

# %% [code]
optimize_fit_resultsd = [66.6729,66.435,123.6780,83.7136,73.53057,87.148] #half life
np.std(optimize_fit_resultsd )

# %% [code]
data1 = pd.DataFrame({"number":[0,1,2,3,4,5],"Half life time CHE-1":optimize_fit_resultsd})
#data2 = pd.DataFrame({"number":[0,1,2,3,4,5],"Production rate CHE-1 #mol/min":paramf})
#data3 = pd.DataFrame({"number":[0,1,2,3,4,5],"Degradation rate CHE-1":paramb})


test = [1,1,1,1,1,1]
test =(np.random.randn(len(test))*0.05)+test
test2 = [2,2,2,2,2,2]
test2 =(np.random.randn(len(test2))*0.05)+test2
test3 = [3,3,3,3,3,3]
test3 =(np.random.randn(len(test3))*0.05)+test3

f, ax = plt.subplots(figsize=(1.3, 1.8))
ax.scatter(test,data1["Half life time CHE-1"],zorder=0,s=25,alpha=0.9,color="purple",edgecolor="purple")
ax.errorbar(1, np.mean(np.array(data1["Half life time CHE-1"])), marker='o',ms=0,yerr=np.std(np.array(data1["Half life time CHE-1"])), lw=1.5, capsize = 3,capthick=2,color="black")
ax.errorbar(1,np.mean(np.array(data1["Half life time CHE-1"])),xerr = 0.15,capsize=0,lw=3,color = "black")

#ax2 = ax.twinx()
#ax2.scatter(test2,data2["Production rate CHE-1 #mol/min"],zorder=0,s=25,alpha=0.9,color="#006699",edgecolor="#006699")
#ax2.errorbar(2, np.mean(np.array(data2["Production rate CHE-1 #mol/min"])), marker='o',ms=0,yerr=np.std(np.array(data2["Production rate CHE-1 #mol/min"])), lw=1.5, capsize = 3,capthick=2,color="black")
#ax2.errorbar(2,np.mean(np.array(data2["Production rate CHE-1 #mol/min"])),xerr = 0.15,capsize=0,lw=3,color = "black")

#ax2.scatter(test3,data3["Degradation rate CHE-1"],zorder=0,s=25,alpha=0.9,color="#006699",edgecolor="#006699")
#ax2.errorbar(3, np.mean(np.array(data3["Degradation rate CHE-1"])), marker='o',ms=0,yerr=np.std(np.array(data3["Degradation rate CHE-1"])), lw=1.5, capsize = 3,capthick=2,color="black")
#ax2.errorbar(3,np.mean(np.array(data3["Degradation rate CHE-1"])),xerr = 0.15,capsize=0,lw=3,color = "black")

ax.set_ylabel('Half life time (min)',size=14,fontname="Arial")
#ax2.set_ylabel('Paramaters (per min)',size=14,fontname="Arial")
plt.xlim(0.5,1.5)
plt.ylim(0,150)
ax.tick_params(axis='both', which='major', labelsize=14)
ax.tick_params(axis='both', which='minor', labelsize=8)
ax.set_yticks([0,40,80,120])
#plt.savefig('cells_frap_box4.pdf',bbox_inches='tight')

# %% [code]
# fitted curves
from scipy import optimize

f, ax = plt.subplots(figsize=(5, 4))
ax.plot(w3_t,w3,"o",color = "blue",markeredgecolor = "blue",alpha=0.5)
ax.plot(w3_t,w3,"-",color = "blue",alpha=0.5)
ax.plot([-10,260],[1,1], "--",color = "black")
ax.plot(w4_t,w4,"o",color = "red",markeredgecolor = "red",alpha=0.5)
ax.plot(w4_t,w4,"-",color = "red",alpha=0.5)
ax.plot(w5_t,w5,"o",color = "green",markeredgecolor = "green",alpha=0.5)
ax.plot(w5_t,w5,"-",color = "green",alpha=0.5)
ax.plot(w6_t,w6,"o",color = "orange",markeredgecolor = "orange",alpha=0.5)
ax.plot(w6_t,w6,"-",color = "orange",alpha=0.5)
ax.plot(w7_t,w7,"o",color = "brown",markeredgecolor = "brown",alpha=0.5)
ax.plot(w7_t,w7,"-",color = "brown",alpha=0.5)
ax.plot(w8_t,w8,"o",color = "purple",markeredgecolor = "purple",alpha=0.5)
ax.plot(w8_t,w8,"-",color = "purple",alpha=0.5)

def test_model(t,f,b,x0):
    return (f/b)+(x0 - (f/b))*np.exp(-b*t)

def test_model2(t,f,b):
    return (f/b)*(1-np.exp(-b*t))+0.14

worms_new = [w7,w8]
worms_newt = [w7_t,w8_t]
saved_paramsnew = []
for i in range(0,len(worms_new)):
    param,covar = optimize.curve_fit(test_model,worms_newt[i],worms_new[i])
    saved_paramsnew.append(param)

worms_old = [w3,w4,w5,w6]
worms_oldt = [w3_t,w4_t,w5_t,w6_t]
saved_paramsold = []
for i in range(0,len(worms_old)):
    param,covar = optimize.curve_fit(test_model2,worms_oldt[i],worms_old[i],p0=(0.3,0.3))
    saved_paramsold.append(param)

for x in range(0,len(worms_new)):
    test_fit = []
    param = saved_paramsnew[x]
    for i in range(0,250):
        out_fit = test_model(i,param[0],param[1],param[2])
        test_fit.append(out_fit)
    plt.plot(range(0,250),test_fit,color = "black")
    print(1/param[1])
    
for x in range(0,len(worms_old)):
    test_fit = []
    param = saved_paramsold[x]
    for i in range(0,250):
        out_fit = test_model2(i,param[0],param[1])
        test_fit.append(out_fit)
    plt.plot(range(0,250),test_fit,color = "black")
    print(1/param[1])

# %% [code]


# %% [code]
