# Supplementary material for: Mechanism of life-long maintenance of neuron identity despite molecular fluctuations
Source: eLife. 2021 Dec 15;10:e66955. doi: 10.7554/eLife.66955 (PMC8735970; doi:10.7554/eLife.66955)
Supplement: Figure 4—source data 1. [file elife-66955-fig4-data1.zip]

Archive with 17 entries (16 files):
- Figure 4-source data/
- Figure 4-source data/Medium_stab_v2.txt
- __MACOSX/Figure 4-source data/._Medium_stab_v2.txt
- Figure 4-source data/High_stab.txt
- __MACOSX/Figure 4-source data/._High_stab.txt
- Figure 4-source data/Fig4 interfaces plots.ipynb
- __MACOSX/Figure 4-source data/._Fig4 interfaces plots.ipynb
- Figure 4-source data/Medium_stab.txt
- __MACOSX/Figure 4-source data/._Medium_stab.txt
- Figure 4-source data/Fig4 and sup.ipynb
- __MACOSX/Figure 4-source data/._Fig4 and sup.ipynb
- Figure 4-source data/Low_stab.txt
- __MACOSX/Figure 4-source data/._Low_stab.txt
- Figure 4-source data/High_stab_v2.txt
- __MACOSX/Figure 4-source data/._High_stab_v2.txt
- Figure 4-source data/Low_stab_v2.txt
- __MACOSX/Figure 4-source data/._Low_stab_v2.txt
