# Supplementary material for: Mechanism of life-long maintenance of neuron identity despite molecular fluctuations
Source: eLife. 2021 Dec 15;10:e66955. doi: 10.7554/eLife.66955 (PMC8735970; doi:10.7554/eLife.66955)
Supplement: Figure 4—source data 1. [file elife-66955-fig4-data1.zip › Figure 4-source data/Medium_stab_v2.txt]

0
0
1
230
270
409
3
0

0
1
0
241
259
421
3
0

0
0
1
221
279
400
3
0

0
1
0
220
280
400
3
0

0
1
0
213
287
393
3
0

0
1
0
215
285
395
4
0

0
0
1
218
282
397
3
0

0
0
1
236
264
415
6
0

0
0
1
227
273
406
2
0

0
1
0
206
294
386
4
0

0
0
1
221
279
400
1
0

0
1
0
224
276
404
4
0

0
0
1
242
258
421
3
0

0
1
0
232
268
412
3
0

0
1
0
235
265
415
4
0

1
0
1
234
266
393
5
0

1
0
1
232
268
391
5
0

1
1
0
240
260
400
3
0

1
0
1
210
290
369
6
0

1
0
1
234
266
393
4
0

1
1
0
232
268
392
5
0

1
0
1
220
280
379
2
0

1
0
1
242
258
401
3
0

1
0
1
231
269
390
2
0

1
0
1
227
273
386
4
0

1
0
1
226
274
385
3
0

1
1
0
229
271
389
2
0

1
0
1
218
282
377
5
0

1
0
1
224
276
383
2
0

1
0
1
238
262
397
3
0

1
0
1
225
275
384
3
0

1
1
0
235
265
395
3
0

1
0
1
237
263
396
3
0

1
0
1
255
245
414
3
0

1
0
1
251
249
410
2
0

1
0
1
211
289
370
3
0

1
1
0
225
275
385
3
0

1
0
1
235
265
394
4
0

1
1
0
227
273
387
3
0

1
0
1
220
280
379
3
0

1
0
1
242
258
401
4
0

1
1
0
245
255
405
2
0

1
1
0
245
255
405
0
0

1
1
0
230
270
390
4
0

1
0
1
204
296
363
2
0

1
0
1
236
264
395
1
0

1
1
0
220
280
380
2
0

1
0
1
224
276
383
4
0

1
1
0
233
267
393
2
0

1
0
1
232
268
391
4
0

1
0
1
223
277
382
3
0

1
1
0
238
262
398
4
0

1
1
0
244
256
404
3
0

1
0
1
225
275
384
3
0

1
0
1
232
268
391
1
0

1
1
0
233
267
393
4
0

1
0
1
224
276
383
4
0

1
0
1
226
274
385
1
0

1
0
1
232
268
391
3
0

1
0
1
231
269
390
2
0

1
1
0
232
268
392
4
0

1
0
1
241
259
400
3
0

1
1
0
221
279
381
2
0

1
0
1
212
288
371
3
0

1
0
1
207
293
366
5
0

2
1
0
237
263
377
4
0

2
1
0
241
259
381
2
0

2
0
1
211
289
350
2
0

2
0
1
221
279
360
2
0

2
0
1
232
268
371
1
0

2
0
1
244
256
383
5
1908874354

2
1
0
240
260
380
3
0

2
1
0
250
250
390
1
0

2
0
1
224
276
363
4
0

2
1
0
214
286
354
1
0

2
0
1
246
254
385
3
0

2
1
0
242
258
382
2
0

2
0
1
214
286
353
4
0

2
1
0
236
264
376
1
0

2
0
1
241
259
380
4
0

2
1
0
252
248
392
3
0

2
1
0
228
272
368
2
0

2
1
0
250
250
390
2
0

2
1
0
215
285
355
3
0

2
1
0
231
269
371
1
0

2
0
1
235
265
374
0
0

2
1
0
225
275
365
4
0

2
0
1
249
251
388
4
0

2
1
0
238
262
378
3
0

2
1
0
235
265
375
2
0

2
0
1
229
271
368
4
0

2
0
1
246
254
385
4
0

2
1
0
248
252
388
4
0

2
1
0
231
269
371
2
1908874354

2
1
0
248
252
388
3
0

2
0
1
239
261
378
1
0

2
1
0
234
266
374
6
0

2
0
1
229
271
368
1
0

2
0
1
240
260
379
2
0

2
1
0
229
271
369
1
0

2
0
1
214
286
353
4
0

2
0
1
239
261
378
2
0

2
0
1
243
257
382
5
0

2
0
1
229
271
368
2
0

2
1
0
226
274
366
3
0

2
1
0
240
260
380
3
0

2
1
0
235
265
375
4
0

2
0
1
239
261
378
2
0

2
0
1
228
272
367
2
0

2
0
1
243
257
382
3
0

2
0
1
236
264
375
3
0

2
0
1
241
259
380
6
0

2
0
1
233
267
372
4
0

2
1
0
239
261
379
2
0

2
1
0
251
249
391
7
0

3
0
1
247
253
366
3
0

3
1
0
231
269
351
2
0

3
0
1
236
264
355
2
0

3
0
1
240
260
359
2
1908874354

3
0
1
260
240
379
2
1166534328

3
1
0
239
261
359
3
0

3
0
1
243
257
362
3
1908874354

3
1
0
249
251
369
3
0

3
0
1
245
255
364
3
0

3
0
1
232
268
351
3
0

3
1
0
232
268
352
2
0

3
0
1
236
264
355
1
0

3
0
1
248
252
367
2
0

3
1
0
252
248
372
2
1908874354

3
0
1
251
249
370
2
0

3
1
0
236
264
356
1
0

3
0
1
249
251
368
2
0

3
0
1
242
258
361
4
0

3
0
1
237
263
356
1
0

3
0
1
235
265
354
2
0

3
0
1
225
275
344
3
0

3
0
1
246
254
365
2
0

3
1
0
239
261
359
3
0

3
0
1
233
267
352
2
0

3
1
0
231
269
351
2
0

3
1
0
245
255
365
1
0

3
1
0
226
274
346
2
0

3
0
1
241
259
360
2
0

3
1
0
250
250
370
3
0

3
0
1
238
262
357
3
0

3
0
1
239
261
358
2
0

3
0
1
232
268
351
2
0

3
0
1
249
251
368
2
0

3
0
1
248
252
367
2
1166534328

3
1
0
250
250
370
2
0

3
0
1
228
272
347
2
0

3
1
0
231
269
351
2
0

3
1
0
248
252
368
1
0

3
1
0
225
275
345
1
0

3
1
0
255
245
375
3
0

3
1
0
226
274
346
2
0

3
0
1
240
260
359
1
0

3
1
0
244
256
364
2
0

3
1
0
240
260
360
3
0

3
0
1
247
253
366
3
0

3
1
0
248
252
368
5
0

3
1
0
236
264
356
5
0

3
0
1
238
262
357
1
0

3
0
1
242
258
361
2
0

3
0
1
235
265
354
5
0

4
1
0
243
257
343
2
0

4
0
1
240
260
339
1
0

4
1
0
244
256
344
2
0

4
0
1
246
254
345
4
0

4
0
1
240
260
339
1
0

4
0
1
243
257
342
2
0

4
1
0
264
236
364
1
0

4
1
0
241
259
341
2
0

4
1
0
238
262
338
2
0

4
1
0
243
257
343
2
0

4
0
1
228
272
327
3
0

4
1
0
234
266
334
2
0

4
1
0
227
273
327
2
0

4
0
1
238
262
337
0
0

4
1
0
252
248
352
1
0

4
1
0
242
258
342
3
0

4
0
1
228
272
327
2
0

4
1
0
244
256
344
2
0

4
0
1
259
241
358
2
0

4
1
0
246
254
346
3
0

4
0
1
240
260
339
2
0

4
1
0
232
268
332
2
0

4
1
0
244
256
344
2
0

4
1
0
262
238
362
2
0

4
0
1
234
266
333
4
0

4
0
1
254
246
353
3
0

4
1
0
250
250
350
2
0

4
1
0
240
260
340
3
0

4
1
0
263
237
363
2
0

4
0
1
233
267
332
5
0

4
0
1
250
250
349
2
0

4
1
0
228
272
328
2
0

4
0
1
236
264
335
4
0

4
1
0
272
228
372
2
0

4
1
0
233
267
333
1
0

4
1
0
265
235
365
2
0

4
0
1
255
245
354
0
0

4
0
1
252
248
351
2
0

4
1
0
248
252
348
2
0

4
0
1
249
251
348
2
0

4
0
1
253
247
352
1
0

4
0
1
248
252
347
1
0

4
0
1
231
269
330
3
0

4
1
0
241
259
341
2
0

4
1
0
249
251
349
1
1908874354

4
1
0
248
252
348
4
0

4
1
0
246
254
346
2
0

4
1
0
246
254
346
2
0

4
1
0
245
255
345
1
0

4
1
0
249
251
349
6
0

5
0
1
238
262
317
3
0

5
0
1
242
258
321
4
0

5
0
1
250
250
329
3
0

5
1
0
256
244
336
2
0

5
0
1
233
267
312
3
0

5
0
1
230
270
309
3
0

5
0
1
258
242
337
3
0

5
0
1
247
253
326
2
1166534328

5
0
1
235
265
314
3
0

5
0
1
262
238
341
2
0

5
1
0
249
251
329
1
0

5
1
0
244
256
324
0
0

5
0
1
244
256
323
1
0

5
0
1
235
265
314
1
0

5
0
1
255
245
334
1
0

5
0
1
266
234
345
3
0

5
1
0
258
242
338
0
0

5
1
0
244
256
324
1
0

5
0
1
263
237
342
2
0

5
0
1
240
260
319
2
0

5
1
0
236
264
316
5
1166534328

5
1
0
250
250
330
2
0

5
1
0
244
256
324
4
0

5
1
0
248
252
328
2
0

5
1
0
260
240
340
2
0

5
1
0
264
236
344
2
0

5
0
1
266
234
345
2
0

5
1
0
253
247
333
1
0

5
1
0
248
252
328
2
0

5
1
0
263
237
343
2
0

5
0
1
248
252
327
2
0

5
1
0
251
249
331
4
0

5
1
0
259
241
339
5
0

5
1
0
265
235
345
2
0

5
1
0
256
244
336
1
0

5
1
0
255
245
335
2
0

5
0
1
255
245
334
0
0

5
1
0
253
247
333
4
0

5
1
0
238
262
318
2
0

5
0
1
243
257
322
2
0

5
1
0
253
247
333
2
0

5
0
1
257
243
336
1
0

5
0
1
255
245
334
5
0

5
1
0
253
247
333
1
0

5
0
1
246
254
325
0
0

5
1
0
267
233
347
3
0

5
1
0
269
231
349
1
0

5
0
1
258
242
337
3
0

5
1
0
243
257
323
2
0

5
0
1
256
244
335
1
0

6
0
1
240
260
299
3
0

6
0
1
250
250
309
4
0

6
0
1
270
230
329
3
0

6
0
1
269
231
328
4
0

6
0
1
251
249
310
2
0

6
1
0
258
242
318
2
0

6
0
1
250
250
309
3
0

6
1
0
257
243
317
2
0

6
0
1
246
254
305
2
0

6
0
1
270
230
329
3
0

6
0
1
269
231
328
2
0

6
0
1
240
260
299
5
0

6
1
0
256
244
316
2
0

6
1
0
256
244
316
4
0

6
0
1
248
252
307
0
0

6
1
0
257
243
317
3
0

6
1
0
252
248
312
3
0

6
0
1
256
244
315
0
0

6
1
0
251
249
311
0
0

6
1
0
260
240
320
1
-612725100

6
0
1
238
262
297
1
0

6
0
1
261
239
320
5
0

6
1
0
253
247
313
4
0

6
1
0
263
237
323
2
0

6
1
0
263
237
323
4
0

6
1
0
262
238
322
2
0

6
0
1
245
255
304
2
0

6
1
0
267
233
327
2
1908874354

6
1
0
244
256
304
2
0

6
0
1
257
243
316
2
0

6
1
0
248
252
308
2
0

6
1
0
250
250
310
0
0

6
0
1
266
234
325
1
1166534328

6
0
1
256
244
315
3
0

6
0
1
260
240
319
2
0

6
0
1
260
240
319
3
0

6
1
0
257
243
317
3
0

6
0
1
270
230
329
3
0

6
0
1
251
249
310
2
0

6
0
1
273
227
332
2
0

6
0
1
254
246
313
2
0

6
1
0
259
241
319
1
0

6
1
0
257
243
317
2
0

6
0
1
262
238
321
2
0

6
0
1
242
258
301
2
0

6
1
0
259
241
319
2
0

6
1
0
246
254
306
1
0

6
0
1
261
239
320
3
0

6
1
0
257
243
317
4
0

6
0
1
268
232
327
3
0

7
1
0
262
238
302
4
0

7
1
0
255
245
295
3
0

7
0
1
252
248
291
1
0

7
0
1
252
248
291
3
0

7
1
0
268
232
308
0
0

7
0
1
260
240
299
2
0

7
1
0
279
221
319
3
0

7
1
0
257
243
297
2
0

7
0
1
263
237
302
2
0

7
1
0
259
241
299
1
0

7
0
1
257
243
296
4
1908874354

7
0
1
260
240
299
2
0

7
0
1
251
249
290
3
0

7
1
0
274
226
314
1
0

7
0
1
275
225
314
1
0

7
0
1
277
223
316
2
0

7
0
1
262
238
301
2
0

7
1
0
256
244
296
2
0

7
0
1
264
236
303
3
0

7
0
1
263
237
302
2
0

7
1
0
272
228
312
0
0

7
0
1
262
238
301
2
1908874354

7
1
0
264
236
304
2
0

7
1
0
262
238
302
1
0

7
1
0
253
247
293
5
0

7
1
0
258
242
298
2
0

7
0
1
270
230
309
2
0

7
0
1
267
233
306
2
0

7
0
1
263
237
302
2
0

7
1
0
274
226
314
0
0

7
0
1
270
230
309
0
0

7
1
0
242
258
282
3
0

7
1
0
252
248
292
2
0

7
0
1
266
234
305
1
0

7
1
0
264
236
304
2
0

7
0
1
268
232
307
1
-1129188610

7
1
0
254
246
294
1
0

7
0
1
278
222
317
3
0

7
1
0
256
244
296
3
0

7
1
0
275
225
315
4
0

7
1
0
255
245
295
2
0

7
1
0
264
236
304
0
0

7
1
0
259
241
299
1
0

7
0
1
259
241
298
3
0

7
1
0
274
226
314
0
0

7
0
1
257
243
296
0
0

7
0
1
250
250
289
3
1908874354

7
1
0
252
248
292
2
0

7
0
1
258
242
297
2
0

7
0
1
269
231
308
1
0

8
1
0
279
221
299
4
0

8
0
1
272
228
291
2
0

8
1
0
252
248
272
2
0

8
1
0
276
224
296
3
0

8
0
1
274
226
293
2
0

8
0
1
274
226
293
1
0

8
1
0
262
238
282
3
0

8
0
1
285
215
304
0
0

8
1
0
288
212
308
2
1908874354

8
1
0
293
207
313
0
0

8
1
0
257
243
277
3
0

8
1
0
268
232
288
2
1908874354

8
1
0
270
230
290
3
0

8
0
1
270
230
289
4
0

8
1
0
274
226
294
1
0

8
0
1
274
226
293
1
0

8
1
0
277
223
297
2
0

8
1
0
267
233
287
2
0

8
1
0
262
238
282
2
0

8
1
0
270
230
290
2
0

8
0
1
288
212
307
1
0

8
0
1
263
237
282
1
0

8
0
1
263
237
282
3
0

8
0
1
270
230
289
2
0

8
0
1
281
219
300
2
1166534328

8
1
0
272
228
292
2
0

8
1
0
264
236
284
2
0

8
0
1
262
238
281
2
0

8
1
0
254
246
274
2
0

8
1
0
264
236
284
1
0

8
1
0
285
215
305
2
-612725100

8
0
1
269
231
288
2
0

8
0
1
261
239
280
1
0

8
1
0
285
215
305
1
0

8
1
0
256
244
276
3
0

8
1
0
254
246
274
4
0

8
1
0
251
249
271
1
0

8
1
0
261
239
281
0
0

8
1
0
259
241
279
1
0

8
1
0
269
231
289
3
0

8
1
0
272
228
292
2
-612725100

8
1
0
270
230
290
2
0

8
1
0
254
246
274
2
0

8
1
0
281
219
301
2
0

8
0
1
285
215
304
2
0

8
1
0
259
241
279
2
0

8
1
0
257
243
277
1
0

8
0
1
254
246
273
1
0

8
1
0
291
209
311
3
0

8
0
1
273
227
292
2
-612725100

9
0
1
293
207
292
2
0

9
1
0
270
230
270
1
0

9
0
1
291
209
290
2
0

9
0
1
259
241
258
2
0

9
1
0
279
221
279
2
0

9
1
0
285
215
285
1
0

9
0
1
282
218
281
4
0

9
0
1
280
220
279
2
0

9
0
1
288
212
287
2
0

9
1
0
282
218
282
2
0

9
0
1
268
232
267
3
0

9
0
1
273
227
272
3
0

9
0
1
270
230
269
1
0

9
1
0
262
238
262
2
0

9
1
0
277
223
277
1
0

9
1
0
279
221
279
2
0

9
0
1
275
225
274
1
0

9
1
0
272
228
272
1
1908874354

9
0
1
282
218
281
1
0

9
0
1
269
231
268
2
1908874354

9
1
0
275
225
275
1
0

9
1
0
268
232
268
1
0

9
0
1
286
214
285
2
0

9
1
0
287
213
287
0
-612725100

9
0
1
278
222
277
3
0

9
1
0
268
232
268
2
0

9
0
1
278
222
277
2
0

9
0
1
290
210
289
2
0

9
1
0
270
230
270
1
0

9
1
0
268
232
268
3
0

9
0
1
258
242
257
1
0

9
0
1
270
230
269
2
0

9
1
0
288
212
288
3
0

9
0
1
278
222
277
2
0

9
1
0
262
238
262
1
0

9
1
0
293
207
293
3
0

9
1
0
277
223
277
1
0

9
1
0
276
224
276
2
0

9
1
0
269
231
269
1
0

9
1
0
266
234
266
2
0

9
0
1
249
251
248
2
0

9
1
0
274
226
274
2
0

9
0
1
275
225
274
1
0

9
0
1
262
238
261
4
1908874354

9
1
0
285
215
285
2
0

9
1
0
271
229
271
1
0

9
1
0
272
228
272
1
0

9
1
0
274
226
274
2
0

9
1
0
284
216
284
2
0

9
0
1
276
224
275
4
0

10
1
0
274
226
254
2
0

10
0
1
282
218
261
1
0

10
0
1
295
205
274
2
0

10
0
1
270
230
249
3
0

10
0
1
274
226
253
1
0

10
1
0
278
222
258
0
0

10
1
0
290
210
270
1
0

10
0
1
304
196
283
2
0

10
0
1
281
219
260
2
0

10
0
1
288
212
267
1
-612725100

10
1
0
291
209
271
0
0

10
1
0
272
228
252
2
0

10
0
1
276
224
255
3
0

10
1
0
282
218
262
2
0

10
0
1
271
229
250
3
0

10
0
1
282
218
261
2
0

10
1
0
275
225
255
3
0

10
0
1
292
208
271
2
0

10
0
1
285
215
264
2
0

10
0
1
289
211
268
1
0

10
1
0
282
218
262
0
0

10
1
0
272
228
252
2
0

10
1
0
287
213
267
2
0

10
0
1
288
212
267
1
0

10
0
1
275
225
254
3
0

10
1
0
273
227
253
2
0

10
0
1
274
226
253
3
0

10
0
1
288
212
267
0
0

10
0
1
283
217
262
2
0

10
1
0
292
208
272
3
1908874354

10
0
1
270
230
249
3
0

10
0
1
280
220
259
3
0

10
0
1
269
231
248
1
0

10
0
1
284
216
263
1
0

10
1
0
304
196
284
3
0

10
0
1
275
225
254
1
0

10
1
0
275
225
255
2
0

10
0
1
284
216
263
3
0

10
1
0
273
227
253
1
0

10
1
0
305
195
285
1
0

10
0
1
271
229
250
0
0

10
1
0
283
217
263
1
0

10
0
1
296
204
275
1
0

10
0
1
282
218
261
2
0

10
1
0
281
219
261
2
0

10
0
1
284
216
263
2
0

10
1
0
280
220
260
2
0

10
1
0
280
220
260
3
0

10
0
1
280
220
259
1
1908874354

10
1
0
266
234
246
2
1908874354

11
0
1
286
214
245
2
0

11
1
0
288
212
248
2
0

11
0
1
275
225
234
1
0

11
1
0
288
212
248
1
0

11
1
0
269
231
229
1
0

11
1
0
296
204
256
2
0

11
1
0
309
191
269
1
0

11
0
1
282
218
241
0
0

11
1
0
298
202
258
2
0

11
0
1
276
224
235
2
0

11
1
0
282
218
242
1
0

11
0
1
282
218
241
2
0

11
1
0
296
204
256
4
0

11
0
1
294
206
253
2
0

11
1
0
302
198
262
2
0

11
1
0
274
226
234
4
0

11
1
0
287
213
247
0
0

11
1
0
289
211
249
1
0

11
0
1
288
212
247
5
0

11
0
1
287
213
246
1
0

11
0
1
299
201
258
0
0

11
0
1
296
204
255
1
0

11
0
1
297
203
256
3
0

11
1
0
295
205
255
2
-132294746

11
1
0
289
211
249
0
0

11
0
1
296
204
255
2
0

11
1
0
285
215
245
2
0

11
1
0
273
227
233
0
0

11
0
1
285
215
244
1
-1445766479

11
1
0
283
217
243
1
0

11
0
1
287
213
246
0
0

11
1
0
296
204
256
2
0

11
1
0
301
199
261
2
1705287276

11
1
0
289
211
249
0
0

11
1
0
271
229
231
1
0

11
1
0
286
214
246
2
0

11
1
0
297
203
257
0
0

11
1
0
293
207
253
0
0

11
1
0
293
207
253
1
0

11
1
0
281
219
241
1
0

11
1
0
298
202
258
1
0

11
0
1
269
231
228
2
0

11
1
0
280
220
240
2
0

11
1
0
299
201
259
2
0

11
0
1
279
221
238
2
0

11
1
0
287
213
247
3
0

11
0
1
297
203
256
1
0

11
1
0
293
207
253
3
0

11
0
1
290
210
249
2
0

11
1
0
274
226
234
1
0

12
1
0
293
207
233
1
0

12
0
1
289
211
228
0
0

12
0
1
288
212
227
2
0

12
1
0
289
211
229
3
0

12
1
0
290
210
230
2
0

12
0
1
295
205
234
1
0

12
0
1
306
194
245
1
0

12
0
1
295
205
234
3
1166534328

12
0
1
284
216
223
2
0

12
0
1
317
183
256
4
0

12
1
0
307
193
247
1
0

12
0
1
303
197
242
0
0

12
0
1
298
202
237
1
0

12
1
0
293
207
233
1
0

12
0
1
279
221
218
1
0

12
1
0
302
198
242
1
0

12
1
0
297
203
237
1
0

12
1
0
301
199
241
1
0

12
1
0
294
206
234
2
0

12
0
1
292
208
231
0
0

12
1
0
296
204
236
4
0

12
1
0
301
199
241
2
0

12
0
1
301
199
240
2
0

12
1
0
323
177
263
1
0

12
0
1
294
206
233
1
0

12
0
1
276
224
215
2
0

12
0
1
311
189
250
1
1166534328

12
0
1
282
218
221
2
0

12
1
0
296
204
236
0
0

12
1
0
292
208
232
0
0

12
1
0
297
203
237
3
0

12
0
1
300
200
239
1
0

12
0
1
298
202
237
1
0

12
0
1
305
195
244
1
0

12
1
0
296
204
236
1
0

12
1
0
289
211
229
2
0

12
1
0
289
211
229
1
0

12
0
1
277
223
216
2
0

12
1
0
291
209
231
2
0

12
1
0
288
212
228
2
0

12
0
1
290
210
229
2
0

12
1
0
293
207
233
1
0

12
1
0
286
214
226
3
0

12
0
1
286
214
225
1
0

12
0
1
299
201
238
1
0

12
0
1
313
187
252
0
0

12
1
0
303
197
243
2
0

12
1
0
299
201
239
1
0

12
1
0
285
215
225
1
0

12
1
0
291
209
231
2
0

13
1
0
307
193
227
2
0

13
0
1
309
191
228
1
0

13
1
0
295
205
215
1
0

13
0
1
301
199
220
0
0

13
0
1
296
204
215
2
0

13
1
0
307
193
227
1
0

13
1
0
297
203
217
2
0

13
0
1
300
200
219
0
0

13
0
1
293
207
212
1
0

13
0
1
312
188
231
2
0

13
1
0
300
200
220
2
0

13
1
0
289
211
209
1
1166534328

13
0
1
303
197
222
0
0

13
1
0
315
185
235
2
0

13
1
0
312
188
232
1
0

13
0
1
306
194
225
1
0

13
1
0
305
195
225
2
0

13
1
0
317
183
237
0
0

13
1
0
295
205
215
0
310431458

13
1
0
308
192
228
1
0

13
1
0
315
185
235
0
0

13
0
1
294
206
213
2
0

13
0
1
287
213
206
2
0

13
0
1
303
197
222
2
0

13
0
1
285
215
204
1
0

13
1
0
317
183
237
1
0

13
0
1
311
189
230
1
1705287276

13
0
1
289
211
208
2
0

13
1
0
298
202
218
2
0

13
1
0
296
204
216
2
0

13
1
0
308
192
228
0
0

13
1
0
295
205
215
3
0

13
1
0
291
209
211
2
0

13
0
1
310
190
229
2
0

13
1
0
299
201
219
2
0

13
0
1
302
198
221
2
0

13
1
0
303
197
223
0
0

13
1
0
304
196
224
1
0

13
0
1
308
192
227
3
0

13
0
1
300
200
219
2
0

13
1
0
313
187
233
1
0

13
1
0
289
211
209
1
0

13
1
0
308
192
228
1
0

13
1
0
298
202
218
1
0

13
1
0
304
196
224
1
0

13
1
0
293
207
213
1
1908874354

13
1
0
290
210
210
3
1705287276

13
1
0
303
197
223
1
0

13
1
0
297
203
217
1
0

13
1
0
302
198
222
0
0

14
1
0
310
190
210
1
0

14
1
0
305
195
205
1
0

14
0
1
298
202
197
1
0

14
1
0
316
184
216
3
0

14
1
0
306
194
206
1
0

14
1
0
299
201
199
3
0

14
1
0
308
192
208
1
0

14
0
1
310
190
209
2
0

14
1
0
316
184
216
3
0

14
1
0
314
186
214
1
0

14
0
1
309
191
208
1
0

14
1
0
303
197
203
1
0

14
1
0
298
202
198
2
0

14
1
0
303
197
203
1
0

14
1
0
307
193
207
1
1908874354

14
1
0
293
207
193
1
0

14
1
0
315
185
215
1
0

14
1
0
302
198
202
4
1908874354

14
1
0
304
196
204
2
0

14
0
1
295
205
194
1
0

14
1
0
296
204
196
1
0

14
1
0
310
190
210
1
0

14
1
0
286
214
186
2
0

14
0
1
310
190
209
1
0

14
0
1
300
200
199
2
0

14
1
0
309
191
209
1
0

14
1
0
300
200
200
2
0

14
0
1
314
186
213
1
0

14
1
0
301
199
201
3
0

14
0
1
307
193
206
1
0

14
0
1
312
188
211
2
0

14
0
1
308
192
207
2
0

14
1
0
314
186
214
2
0

14
1
0
308
192
208
0
0

14
1
0
317
183
217
1
0

14
1
0
308
192
208
2
0

14
1
0
317
183
217
2
0

14
0
1
300
200
199
1
0

14
0
1
300
200
199
1
0

14
0
1
293
207
192
0
0

14
1
0
294
206
194
1
0

14
0
1
313
187
212
0
0

14
0
1
322
178
221
1
1908874354

14
0
1
323
177
222
1
0

14
1
0
321
179
221
1
0

14
1
0
313
187
213
1
0

14
0
1
299
201
198
1
0

14
1
0
315
185
215
0
0

14
1
0
313
187
213
2
0

14
0
1
306
194
205
1
0

15
1
0
318
182
198
2
0

15
1
0
313
187
193
0
0

15
1
0
317
183
197
2
0

15
1
0
319
181
199
2
0

15
1
0
307
193
187
0
0

15
0
1
324
176
203
2
0

15
0
1
314
186
193
1
0

15
1
0
305
195
185
1
0

15
1
0
322
178
202
1
0

15
0
1
324
176
203
0
0

15
1
0
323
177
203
2
0

15
1
0
304
196
184
2
0

15
1
0
310
190
190
1
0

15
0
1
307
193
186
1
0

15
1
0
307
193
187
1
0

15
0
1
310
190
189
2
1166534328

15
1
0
327
173
207
3
0

15
1
0
316
184
196
0
0

15
1
0
304
196
184
0
1908874354

15
1
0
323
177
203
0
0

15
1
0
302
198
182
1
0

15
0
1
320
180
199
1
0

15
1
0
309
191
189
1
0

15
0
1
310
190
189
1
0

15
1
0
324
176
204
1
0

15
0
1
321
179
200
1
0

15
1
0
305
195
185
1
0

15
1
0
298
202
178
1
0

15
0
1
315
185
194
3
-612725100

15
0
1
306
194
185
2
0

15
1
0
329
171
209
1
0

15
1
0
314
186
194
0
0

15
1
0
302
198
182
0
0

15
0
1
312
188
191
1
0

15
0
1
311
189
190
1
0

15
1
0
310
190
190
2
0

15
1
0
321
179
201
1
0

15
1
0
306
194
186
1
0

15
1
0
317
183
197
1
0

15
1
0
314
186
194
1
0

15
0
1
318
182
197
0
0

15
0
1
328
172
207
1
0

15
1
0
299
201
179
0
0

15
0
1
320
180
199
1
0

15
1
0
315
185
195
2
0

15
1
0
305
195
185
0
0

15
1
0
318
182
198
3
0

15
1
0
296
204
176
1
0

15
1
0
330
170
210
4
0

15
1
0
316
184
196
1
0

16
1
0
310
190
170
2
1166534328

16
1
0
318
182
178
2
0

16
0
1
336
164
195
1
1705287276

16
1
0
316
184
176
1
0

16
0
1
318
182
177
0
0

16
0
1
321
179
180
2
0

16
1
0
333
167
193
1
0

16
1
0
319
181
179
1
0

16
1
0
328
172
188
0
0

16
1
0
317
183
177
2
0

16
1
0
322
178
182
1
1705287276

16
0
1
324
176
183
1
0

16
1
0
325
175
185
0
0

16
1
0
318
182
178
0
0

16
1
0
319
181
179
3
0

16
1
0
320
180
180
1
0

16
1
0
335
165
195
0
0

16
1
0
325
175
185
2
0

16
1
0
320
180
180
3
0

16
1
0
317
183
177
1
0

16
1
0
318
182
178
2
0

16
0
1
316
184
175
0
-612725100

16
0
1
315
185
174
2
0

16
1
0
313
187
173
3
0

16
1
0
342
158
202
0
0

16
1
0
326
174
186
1
0

16
1
0
325
175
185
1
0

16
1
0
318
182
178
1
0

16
0
1
316
184
175
0
0

16
0
1
334
166
193
0
0

16
1
0
316
184
176
1
-612725100

16
1
0
310
190
170
2
0

16
1
0
328
172
188
0
0

16
1
0
338
162
198
1
0

16
0
1
323
177
182
0
0

16
0
1
321
179
180
2
0

16
1
0
338
162
198
2
1908874354

16
1
0
322
178
182
2
0

16
1
0
329
171
189
2
0

16
1
0
316
184
176
0
0

16
0
1
326
174
185
0
0

16
0
1
336
164
195
1
0

16
1
0
328
172
188
1
0

16
0
1
328
172
187
1
0

16
1
0
317
183
177
0
0

16
0
1
322
178
181
2
0

16
1
0
318
182
178
0
0

16
1
0
318
182
178
1
0

16
0
1
332
168
191
2
0

16
1
0
338
162
198
1
0

17
1
0
338
162
178
1
1908874354

17
1
0
320
180
160
1
-1129188610

17
1
0
329
171
169
0
0

17
0
1
309
191
148
2
0

17
1
0
338
162
178
2
0

17
1
0
325
175
165
1
-1445766479

17
1
0
325
175
165
1
0

17
0
1
334
166
173
0
0

17
1
0
326
174
166
0
0

17
1
0
333
167
173
1
1908874354

17
1
0
318
182
158
0
0

17
1
0
329
171
169
2
0

17
1
0
340
160
180
0
0

17
0
1
353
147
192
2
0

17
0
1
346
154
185
1
0

17
1
0
338
162
178
2
0

17
0
1
340
160
179
1
0

17
1
0
319
181
159
0
0

17
1
0
330
170
170
1
0

17
0
1
321
179
160
1
0

17
0
1
334
166
173
0
0

17
1
0
331
169
171
0
0

17
1
0
334
166
174
0
0

17
1
0
337
163
177
0
0

17
0
1
345
155
184
1
0

17
1
0
324
176
164
1
0

17
1
0
324
176
164
1
0

17
1
0
322
178
162
2
0

17
1
0
336
164
176
0
1166534328

17
0
1
327
173
166
2
0

17
0
1
345
155
184
0
0

17
1
0
340
160
180
1
0

17
0
1
331
169
170
0
0

17
1
0
330
170
170
1
0

17
1
0
324
176
164
1
0

17
0
1
317
183
156
2
1908874354

17
0
1
313
187
152
1
0

17
1
0
324
176
164
0
0

17
0
1
334
166
173
1
0

17
1
0
328
172
168
1
0

17
0
1
319
181
158
0
0

17
1
0
328
172
168
1
0

17
1
0
331
169
171
0
0

17
1
0
336
164
176
2
0

17
1
0
338
162
178
2
0

17
0
1
311
189
150
2
0

17
1
0
332
168
172
0
0

17
1
0
346
154
186
1
1908874354

17
0
1
321
179
160
0
0

17
1
0
343
157
183
0
0

18
1
0
337
163
157
0
0

18
1
0
330
170
150
0
0

18
0
1
347
153
166
1
0

18
1
0
335
165
155
0
0

18
1
0
339
161
159
1
0

18
1
0
336
164
156
0
0

18
1
0
333
167
153
0
0

18
0
1
340
160
159
2
0

18
1
0
351
149
171
5
0

18
1
0
347
153
167
1
0

18
1
0
337
163
157
0
0

18
1
0
333
167
153
0
0

18
1
0
343
157
163
2
0

18
1
0
352
148
172
0
0

18
1
0
342
158
162
1
0

18
1
0
349
151
169
1
0

18
0
1
346
154
165
0
0

18
1
0
356
144
176
0
0

18
1
0
336
164
156
0
0

18
0
1
341
159
160
0
0

18
1
0
337
163
157
0
0

18
1
0
340
160
160
1
0

18
1
0
324
176
144
2
0

18
0
1
342
158
161
1
0

18
0
1
341
159
160
0
0

18
0
1
342
158
161
0
0

18
0
1
343
157
162
1
0

18
1
0
332
168
152
1
0

18
1
0
338
162
158
2
0

18
1
0
331
169
151
0
0

18
1
0
338
162
158
1
0

18
1
0
331
169
151
0
0

18
1
0
352
148
172
1
0

18
0
1
350
150
169
1
0

18
0
1
323
177
142
1
0

18
1
0
340
160
160
0
0

18
1
0
335
165
155
1
0

18
0
1
349
151
168
1
0

18
0
1
341
159
160
1
0

18
0
1
351
149
170
0
0

18
0
1
320
180
139
0
0

18
0
1
338
162
157
0
0

18
1
0
338
162
158
1
0

18
1
0
337
163
157
1
0

18
1
0
342
158
162
0
0

18
1
0
341
159
161
0
0

18
1
0
343
157
163
1
0

18
1
0
351
149
171
1
0

18
0
1
332
168
151
0
0

18
1
0
338
162
158
1
1908874354

19
1
0
349
151
149
1
0

19
1
0
348
152
148
2
0

19
1
0
356
144
156
1
0

19
0
1
343
157
142
0
0

19
1
0
358
142
158
0
0

19
1
0
334
166
134
0
0

19
1
0
354
146
154
2
0

19
1
0
335
165
135
1
0

19
1
0
337
163
137
0
0

19
1
0
360
140
160
0
0

19
1
0
345
155
145
1
0

19
1
0
339
161
139
0
0

19
1
0
335
165
135
0
0

19
1
0
348
152
148
1
0

19
1
0
348
152
148
0
0

19
1
0
342
158
142
0
0

19
1
0
337
163
137
0
0

19
0
1
356
144
155
0
0

19
0
1
355
145
154
0
0

19
0
1
337
163
136
1
0

19
1
0
356
144
156
0
0

19
0
1
352
148
151
0
0

19
1
0
356
144
156
0
0

19
1
0
337
163
137
1
0

19
1
0
340
160
140
1
0

19
1
0
347
153
147
1
0

19
1
0
352
148
152
0
0

19
1
0
363
137
163
0
0

19
1
0
335
165
135
0
0

19
0
1
354
146
153
1
0

19
1
0
347
153
147
0
0

19
1
0
342
158
142
2
0

19
1
0
344
156
144
1
0

19
0
1
344
156
143
0
0

19
0
1
348
152
147
0
0

19
1
0
354
146
154
1
0

19
0
1
341
159
140
0
0

19
1
0
350
150
150
1
0

19
1
0
364
136
164
1
0

19
0
1
334
166
133
0
0

19
1
0
357
143
157
1
0

19
1
0
347
153
147
0
0

19
0
1
352
148
151
1
0

19
0
1
345
155
144
0
0

19
1
0
353
147
153
0
0

19
0
1
341
159
140
1
0

19
1
0
336
164
136
0
0

19
1
0
346
154
146
0
0

19
1
0
348
152
148
0
0

19
1
0
364
136
164
1
0

20
1
0
362
138
142
0
0

20
1
0
350
150
130
0
0

20
0
1
351
149
130
1
0

20
1
0
366
134
146
0
0

20
0
1
368
132
147
1
0

20
0
1
343
157
122
1
0

20
0
1
355
145
134
2
0

20
1
0
353
147
133
0
0

20
1
0
369
131
149
0
0

20
0
1
363
137
142
2
0

20
1
0
359
141
139
0
0

20
1
0
349
151
129
0
0

20
0
1
363
137
142
1
0

20
1
0
359
141
139
0
0

20
1
0
350
150
130
0
0

20
1
0
363
137
143
0
0

20
1
0
354
146
134
1
0

20
1
0
357
143
137
1
0

20
0
1
350
150
129
1
0

20
0
1
334
166
113
0
0

20
1
0
357
143
137
0
0

20
1
0
355
145
135
1
0

20
1
0
361
139
141
0
0

20
1
0
341
159
121
0
0

20
1
0
358
142
138
1
0

20
0
1
353
147
132
0
0

20
1
0
344
156
124
0
0

20
0
1
358
142
137
0
0

20
0
1
356
144
135
1
0

20
1
0
358
142
138
0
0

20
1
0
367
133
147
1
0

20
1
0
350
150
130
0
0

20
1
0
354
146
134
2
0

20
1
0
349
151
129
0
0

20
1
0
365
135
145
1
0

20
1
0
360
140
140
1
0

20
1
0
347
153
127
0
0

20
1
0
352
148
132
0
1705287276

20
1
0
364
136
144
0
0

20
1
0
354
146
134
1
0

20
1
0
351
149
131
0
0

20
1
0
356
144
136
1
0

20
1
0
362
138
142
0
0

20
1
0
364
136
144
0
0

20
1
0
351
149
131
0
0

20
1
0
360
140
140
0
0

20
1
0
359
141
139
0
0

20
0
1
354
146
133
2
0

20
1
0
347
153
127
0
0

20
1
0
339
161
119
0
0

21
1
0
366
134
126
1
0

21
1
0
362
138
122
0
0

21
1
0
356
144
116
0
0

21
1
0
366
134
126
0
0

21
1
0
363
137
123
0
1284661603

21
1
0
362
138
122
0
0

21
0
1
356
144
115
0
0

21
0
1
370
130
129
0
0

21
1
0
363
137
123
0
0

21
0
1
372
128
131
0
0

21
0
1
378
122
137
0
0

21
1
0
351
149
111
0
0

21
1
0
375
125
135
1
0

21
1
0
359
141
119
0
0

21
0
1
361
139
120
0
0

21
0
1
361
139
120
0
0

21
1
0
369
131
129
1
0

21
0
1
367
133
126
2
0

21
1
0
368
132
128
1
0

21
0
1
368
132
127
0
0

21
1
0
365
135
125
1
0

21
1
0
360
140
120
0
0

21
1
0
373
127
133
0
0

21
1
0
361
139
121
2
0

21
1
0
366
134
126
1
0

21
1
0
364
136
124
3
0

21
1
0
351
149
111
0
0

21
1
0
355
145
115
2
0

21
0
1
368
132
127
0
0

21
0
1
360
140
119
1
1908874354

21
1
0
358
142
118
1
1166534328

21
0
1
365
135
124
0
0

21
0
1
361
139
120
1
0

21
1
0
367
133
127
1
0

21
1
0
370
130
130
1
0

21
1
0
362
138
122
2
0

21
1
0
362
138
122
0
0

21
1
0
370
130
130
1
0

21
1
0
365
135
125
1
0

21
0
1
360
140
119
0
0

21
1
0
360
140
120
1
0

21
0
1
369
131
128
1
0

21
0
1
361
139
120
0
0

21
1
0
354
146
114
2
0

21
1
0
370
130
130
0
0

21
0
1
352
148
111
0
0

21
1
0
377
123
137
0
0

21
0
1
363
137
122
0
0

21
1
0
362
138
122
1
0

21
1
0
375
125
135
0
1166534328

22
1
0
376
124
116
2
0

22
1
0
378
122
118
1
0

22
0
1
368
132
107
0
0

22
1
0
357
143
97
0
0

22
0
1
371
129
110
1
0

22
1
0
359
141
99
0
0

22
1
0
385
115
125
0
0

22
1
0
370
130
110
0
0

22
1
0
368
132
108
0
0

22
1
0
379
121
119
0
0

22
0
1
365
135
104
0
0

22
1
0
376
124
116
1
0

22
1
0
376
124
116
0
0

22
1
0
370
130
110
1
0

22
1
0
365
135
105
0
0

22
1
0
380
120
120
1
0

22
1
0
384
116
124
2
0

22
1
0
383
117
123
0
0

22
1
0
380
120
120
0
0

22
0
1
371
129
110
1
0

22
1
0
375
125
115
0
0

22
1
0
373
127
113
0
0

22
0
1
364
136
103
0
0

22
1
0
380
120
120
1
0

22
0
1
362
138
101
0
0

22
1
0
383
117
123
1
0

22
0
1
381
119
120
0
0

22
1
0
368
132
108
1
0

22
1
0
377
123
117
0
0

22
1
0
389
111
129
0
0

22
0
1
375
125
114
0
0

22
0
1
368
132
107
0
0

22
1
0
382
118
122
0
0

22
0
1
375
125
114
2
0

22
1
0
381
119
121
1
0

22
1
0
376
124
116
0
0

22
1
0
382
118
122
1
0

22
0
1
393
107
132
1
0

22
1
0
377
123
117
2
0

22
1
0
371
129
111
1
0

22
1
0
363
137
103
0
0

22
1
0
368
132
108
1
1908874354

22
1
0
374
126
114
0
0

22
0
1
375
125
114
0
0

22
1
0
362
138
102
0
0

22
1
0
370
130
110
0
0

22
1
0
364
136
104
1
0

22
1
0
379
121
119
2
0

22
1
0
383
117
123
0
0

22
0
1
396
104
135
1
0

23
1
0
391
109
111
0
0

23
1
0
392
108
112
0
0

23
1
0
380
120
100
0
0

23
1
0
392
108
112
0
0

23
0
1
396
104
115
0
0

23
1
0
387
113
107
1
0

23
1
0
384
116
104
0
0

23
1
0
378
122
98
0
0

23
0
1
384
116
103
0
0

23
1
0
387
113
107
0
0

23
0
1
365
135
84
0
0

23
1
0
383
117
103
0
0

23
1
0
393
107
113
0
0

23
1
0
388
112
108
0
0

23
1
0
378
122
98
1
-612725100

23
1
0
386
114
106
1
0

23
0
1
379
121
98
1
0

23
1
0
369
131
89
1
0

23
1
0
387
113
107
0
0

23
0
1
382
118
101
0
0

23
0
1
385
115
104
1
1908874354

23
1
0
390
110
110
0
1908874354

23
1
0
376
124
96
1
0

23
1
0
376
124
96
0
0

23
1
0
376
124
96
0
0

23
1
0
384
116
104
0
0

23
1
0
385
115
105
1
0

23
0
1
384
116
103
0
0

23
1
0
373
127
93
0
0

23
0
1
379
121
98
1
1908874354

23
0
1
376
124
95
0
0

23
0
1
394
106
113
1
0

23
1
0
386
114
106
0
0

23
1
0
380
120
100
0
0

23
0
1
383
117
102
0
0

23
1
0
386
114
106
1
0

23
1
0
386
114
106
0
0

23
1
0
385
115
105
1
0

23
1
0
388
112
108
0
0

23
1
0
397
103
117
0
0

23
0
1
385
115
104
0
0

23
0
1
392
108
111
1
0

23
1
0
391
109
111
0
0

23
1
0
377
123
97
0
0

23
1
0
385
115
105
0
0

23
1
0
384
116
104
0
0

23
1
0
377
123
97
1
0

23
1
0
391
109
111
1
0

23
1
0
378
122
98
0
0

23
1
0
386
114
106
0
0

24
1
0
371
129
71
0
0

24
1
0
390
110
90
0
0

24
0
1
401
99
100
0
0

24
0
1
390
110
89
0
0

24
0
1
380
120
79
0
0

24
1
0
389
111
89
0
0

24
1
0
390
110
90
0
0

24
1
0
401
99
101
0
0

24
1
0
398
102
98
0
0

24
1
0
396
104
96
0
0

24
1
0
387
113
87
0
0

24
1
0
399
101
99
1
0

24
0
1
401
99
100
0
0

24
1
0
394
106
94
0
0

24
1
0
394
106
94
0
0

24
1
0
396
104
96
0
0

24
1
0
389
111
89
0
0

24
0
1
392
108
91
1
0

24
1
0
393
107
93
0
0

24
1
0
395
105
95
0
0

24
1
0
389
111
89
0
0

24
1
0
400
100
100
0
0

24
1
0
386
114
86
0
0

24
1
0
390
110
90
0
0

24
1
0
375
125
75
0
0

24
1
0
393
107
93
0
0

24
1
0
401
99
101
0
0

24
0
1
398
102
97
0
-1445766479

24
1
0
397
103
97
1
0

24
1
0
377
123
77
0
0

24
0
1
391
109
90
1
0

24
1
0
391
109
91
0
1166534328

24
1
0
392
108
92
1
0

24
1
0
398
102
98
1
0

24
1
0
401
99
101
0
0

24
1
0
392
108
92
0
0

24
1
0
396
104
96
1
-612725100

24
1
0
393
107
93
1
0

24
1
0
396
104
96
2
0

24
1
0
390
110
90
1
0

24
1
0
405
95
105
0
0

24
1
0
393
107
93
0
0

24
1
0
396
104
96
0
0

24
1
0
380
120
80
0
0

24
1
0
376
124
76
0
1908874354

24
1
0
403
97
103
0
0

24
1
0
390
110
90
0
0

24
1
0
406
94
106
0
-1445766479

24
1
0
383
117
83
0
0

24
1
0
385
115
85
1
0

25
0
1
399
101
78
0
0

25
1
0
404
96
84
0
1908874354

25
1
0
401
99
81
0
0

25
1
0
406
94
86
0
0

25
1
0
388
112
68
0
0

25
0
1
390
110
69
0
0

25
1
0
411
89
91
0
0

25
1
0
409
91
89
1
0

25
1
0
392
108
72
0
0

25
1
0
398
102
78
1
0

25
1
0
411
89
91
1
0

25
1
0
401
99
81
0
0

25
0
1
405
95
84
0
0

25
0
1
403
97
82
0
0

25
1
0
406
94
86
1
0

25
0
1
399
101
78
0
0

25
1
0
404
96
84
0
0

25
0
1
402
98
81
0
0

25
1
0
406
94
86
1
0

25
1
0
405
95
85
0
0

25
1
0
400
100
80
1
0

25
1
0
394
106
74
0
0

25
1
0
400
100
80
1
0

25
1
0
397
103
77
1
0

25
1
0
399
101
79
0
0

25
1
0
402
98
82
0
0

25
0
1
408
92
87
0
0

25
1
0
400
100
80
0
0

25
1
0
404
96
84
0
0

25
1
0
389
111
69
0
0

25
1
0
404
96
84
0
0

25
1
0
404
96
84
0
0

25
1
0
410
90
90
1
0

25
1
0
413
87
93
0
0

25
1
0
409
91
89
0
0

25
1
0
408
92
88
0
0

25
1
0
407
93
87
0
0

25
0
1
402
98
81
0
0

25
1
0
408
92
88
0
0

25
1
0
403
97
83
0
0

25
1
0
401
99
81
0
0

25
1
0
396
104
76
0
1166534328

25
1
0
407
93
87
1
0

25
1
0
400
100
80
0
0

25
1
0
404
96
84
0
0

25
1
0
396
104
76
0
0

25
0
1
394
106
73
0
0

25
1
0
409
91
89
0
0

25
0
1
413
87
92
1
0

25
1
0
389
111
69
1
0

26
1
0
404
96
64
0
0

26
1
0
410
90
70
0
0

26
1
0
424
76
84
1
0

26
1
0
418
82
78
0
0

26
1
0
422
78
82
0
0

26
1
0
420
80
80
0
0

26
0
1
417
83
76
1
0

26
1
0
399
101
59
1
0

26
1
0
409
91
69
0
0

26
0
1
415
85
74
1
0

26
1
0
420
80
80
1
0

26
1
0
412
88
72
0
0

26
0
1
419
81
78
0
0

26
1
0
404
96
64
0
0

26
0
1
420
80
79
0
0

26
0
1
403
97
62
0
0

26
1
0
413
87
73
0
0

26
1
0
412
88
72
0
0

26
1
0
401
99
61
0
0

26
1
0
410
90
70
0
0

26
1
0
416
84
76
0
0

26
1
0
413
87
73
0
0

26
0
1
421
79
80
0
0

26
1
0
412
88
72
0
0

26
0
1
419
81
78
1
0

26
1
0
413
87
73
0
0

26
1
0
410
90
70
0
1166534328

26
1
0
412
88
72
0
0

26
1
0
416
84
76
0
0

26
1
0
410
90
70
0
0

26
1
0
419
81
79
0
0

26
1
0
410
90
70
0
0

26
1
0
418
82
78
0
0

26
1
0
417
83
77
2
0

26
1
0
406
94
66
0
0

26
1
0
418
82
78
0
0

26
1
0
415
85
75
1
0

26
1
0
414
86
74
0
0

26
1
0
418
82
78
0
1166534328

26
1
0
410
90
70
0
1166534328

26
1
0
401
99
61
0
0

26
1
0
401
99
61
1
0

26
1
0
412
88
72
1
0

26
0
1
411
89
70
0
0

26
1
0
417
83
77
1
0

26
1
0
408
92
68
0
0

26
1
0
411
89
71
1
0

26
0
1
410
90
69
0
0

26
1
0
412
88
72
0
0

26
1
0
408
92
68
0
0

27
1
0
425
75
65
0
0

27
1
0
436
64
76
1
0

27
1
0
426
74
66
0
0

27
1
0
425
75
65
0
0

27
1
0
429
71
69
0
0

27
1
0
436
64
76
0
0

27
1
0
420
80
60
0
0

27
1
0
428
72
68
0
0

27
0
1
418
82
57
0
0

27
1
0
421
79
61
0
0

27
1
0
428
72
68
0
0

27
1
0
416
84
56
0
0

27
1
0
407
93
47
0
0

27
0
1
426
74
65
1
0

27
1
0
425
75
65
0
0

27
1
0
421
79
61
0
0

27
1
0
427
73
67
1
0

27
1
0
415
85
55
0
0

27
1
0
415
85
55
0
0

27
1
0
418
82
58
0
0

27
1
0
427
73
67
0
0

27
0
1
421
79
60
0
0

27
1
0
429
71
69
0
0

27
1
0
417
83
57
0
0

27
1
0
417
83
57
0
0

27
1
0
426
74
66
1
0

27
1
0
422
78
62
0
0

27
1
0
421
79
61
0
1908874354

27
1
0
427
73
67
0
0

27
1
0
434
66
74
0
0

27
1
0
427
73
67
0
0

27
1
0
414
86
54
0
0

27
0
1
424
76
63
1
0

27
0
1
420
80
59
0
1166534328

27
1
0
434
66
74
0
1908874354

27
0
1
423
77
62
0
0

27
0
1
424
76
63
1
0

27
1
0
416
84
56
0
0

27
1
0
413
87
53
0
0

27
1
0
424
76
64
0
0

27
1
0
417
83
57
0
0

27
1
0
423
77
63
0
0

27
1
0
423
77
63
0
0

27
1
0
423
77
63
0
0

27
1
0
436
64
76
1
0

27
1
0
431
69
71
0
0

27
0
1
415
85
54
1
0

27
1
0
421
79
61
0
0

27
1
0
425
75
65
0
0

27
1
0
422
78
62
1
0

28
1
0
434
66
54
0
0

28
1
0
431
69
51
0
0

28
1
0
433
67
53
0
0

28
1
0
426
74
46
0
0

28
1
0
436
64
56
0
0

28
1
0
434
66
54
0
0

28
1
0
438
62
58
0
0

28
1
0
424
76
44
0
0

28
1
0
428
72
48
0
0

28
1
0
433
67
53
1
0

28
1
0
429
71
49
0
0

28
0
1
431
69
50
0
0

28
1
0
433
67
53
0
0

28
1
0
428
72
48
0
0

28
1
0
430
70
50
1
0

28
1
0
440
60
60
1
0

28
1
0
437
63
57
0
0

28
1
0
437
63
57
0
0

28
1
0
434
66
54
0
0

28
1
0
427
73
47
0
0

28
1
0
428
72
48
0
0

28
1
0
436
64
56
0
0

28
1
0
429
71
49
1
1908874354

28
1
0
438
62
58
0
0

28
1
0
436
64
56
0
0

28
1
0
429
71
49
0
0

28
1
0
430
70
50
0
0

28
1
0
429
71
49
0
0

28
1
0
433
67
53
0
0

28
1
0
447
53
67
0
0

28
1
0
429
71
49
0
0

28
1
0
440
60
60
0
0

28
1
0
434
66
54
0
0

28
1
0
431
69
51
0
0

28
1
0
438
62
58
0
0

28
0
1
432
68
51
0
0

28
1
0
437
63
57
0
0

28
1
0
430
70
50
0
0

28
1
0
427
73
47
0
0

28
0
1
446
54
65
0
0

28
0
1
429
71
48
0
0

28
0
1
431
69
50
0
0

28
1
0
433
67
53
0
0

28
1
0
440
60
60
0
0

28
0
1
432
68
51
0
0

28
1
0
421
79
41
0
0

28
0
1
427
73
46
0
0

28
0
1
432
68
51
0
0

28
1
0
432
68
52
0
1908874354

28
0
1
432
68
51
0
0

29
1
0
451
49
51
0
0

29
1
0
453
47
53
0
-612725100

29
1
0
443
57
43
0
0

29
1
0
440
60
40
0
0

29
1
0
443
57
43
0
0

29
1
0
451
49
51
0
0

29
1
0
443
57
43
0
1908874354

29
0
1
447
53
46
0
0

29
1
0
441
59
41
0
0

29
1
0
448
52
48
0
0

29
1
0
444
56
44
0
0

29
1
0
439
61
39
0
0

29
1
0
444
56
44
0
0

29
1
0
443
57
43
1
0

29
1
0
443
57
43
0
0

29
1
0
442
58
42
0
0

29
1
0
440
60
40
0
0

29
1
0
444
56
44
0
0

29
1
0
445
55
45
0
0

29
1
0
443
57
43
0
0

29
1
0
446
54
46
0
0

29
1
0
446
54
46
0
0

29
1
0
444
56
44
0
0

29
1
0
445
55
45
0
0

29
1
0
449
51
49
0
0

29
1
0
444
56
44
1
0

29
1
0
442
58
42
0
0

29
1
0
453
47
53
0
0

29
1
0
441
59
41
0
0

29
1
0
449
51
49
0
0

29
1
0
441
59
41
0
0

29
1
0
443
57
43
0
0

29
1
0
445
55
45
0
0

29
1
0
437
63
37
0
0

29
1
0
438
62
38
0
0

29
1
0
441
59
41
0
0

29
1
0
442
58
42
0
0

29
0
1
438
62
37
0
0

29
1
0
459
41
59
0
0

29
1
0
448
52
48
0
0

29
1
0
441
59
41
1
0

29
1
0
443
57
43
0
0

29
1
0
445
55
45
0
0

29
1
0
437
63
37
0
0

29
1
0
438
62
38
0
0

29
1
0
440
60
40
0
0

29
1
0
438
62
38
0
0

29
1
0
441
59
41
1
0

29
0
1
443
57
42
0
0

29
1
0
437
63
37
0
0

30
1
0
449
51
29
0
0

30
0
1
450
50
29
0
0

30
1
0
453
47
33
0
0

30
1
0
460
40
40
1
0

30
1
0
451
49
31
0
0

30
1
0
457
43
37
0
0

30
1
0
452
48
32
0
0

30
1
0
455
45
35
0
0

30
1
0
455
45
35
0
0

30
1
0
444
56
24
0
0

30
1
0
445
55
25
0
0

30
1
0
453
47
33
2
0

30
1
0
449
51
29
1
0

30
1
0
452
48
32
0
0

30
1
0
455
45
35
0
0

30
1
0
452
48
32
0
0

30
1
0
454
46
34
0
0

30
1
0
449
51
29
0
0

30
1
0
453
47
33
0
0

30
1
0
453
47
33
0
0

30
0
1
458
42
37
0
0

30
1
0
459
41
39
0
0

30
1
0
447
53
27
0
0

30
1
0
458
42
38
0
0

30
1
0
454
46
34
0
0

30
1
0
450
50
30
0
0

30
1
0
452
48
32
0
1166534328

30
1
0
451
49
31
0
0

30
1
0
451
49
31
0
0

30
1
0
447
53
27
0
0

30
1
0
446
54
26
1
0

30
1
0
462
38
42
0
0

30
1
0
453
47
33
0
0

30
1
0
452
48
32
0
0

30
1
0
449
51
29
0
0

30
1
0
450
50
30
0
0

30
1
0
447
53
27
0
0

30
1
0
454
46
34
1
0

30
1
0
454
46
34
0
0

30
1
0
449
51
29
0
0

30
0
1
460
40
39
0
0

30
1
0
458
42
38
0
0

30
1
0
446
54
26
0
0

30
1
0
453
47
33
1
0

30
1
0
451
49
31
0
0

30
1
0
457
43
37
0
0

30
1
0
446
54
26
0
1908874354

30
1
0
457
43
37
0
0

30
1
0
446
54
26
0
0

30
1
0
456
44
36
0
0

31
1
0
465
35
25
0
0

31
1
0
460
40
20
0
0

31
0
1
470
30
29
0
0

31
0
1
462
38
21
0
0

31
1
0
468
32
28
0
0

31
1
0
466
34
26
0
0

31
1
0
466
34
26
0
0

31
1
0
470
30
30
0
0

31
1
0
463
37
23
0
0

31
1
0
465
35
25
0
0

31
1
0
468
32
28
0
0

31
1
0
460
40
20
0
0

31
1
0
464
36
24
0
0

31
1
0
461
39
21
0
0

31
1
0
466
34
26
0
0

31
0
1
468
32
27
0
0

31
1
0
459
41
19
0
0

31
1
0
472
28
32
0
0

31
1
0
462
38
22
0
0

31
1
0
465
35
25
0
0

31
1
0
462
38
22
0
0

31
1
0
464
36
24
0
0

31
1
0
461
39
21
0
0

31
1
0
480
20
40
0
0

31
1
0
469
31
29
0
0

31
1
0
470
30
30
0
0

31
1
0
467
33
27
0
0

31
1
0
462
38
22
0
0

31
1
0
465
35
25
0
0

31
1
0
464
36
24
0
0

31
1
0
472
28
32
0
0

31
1
0
467
33
27
0
0

31
1
0
466
34
26
0
0

31
1
0
463
37
23
0
0

31
1
0
468
32
28
0
0

31
1
0
464
36
24
0
0

31
1
0
464
36
24
0
0

31
1
0
463
37
23
0
0

31
1
0
462
38
22
0
0

31
1
0
463
37
23
0
0

31
1
0
471
29
31
0
0

31
1
0
463
37
23
0
1166534328

31
1
0
467
33
27
0
0

31
1
0
464
36
24
0
0

31
1
0
467
33
27
0
0

31
1
0
468
32
28
0
0

31
1
0
461
39
21
0
0

31
1
0
464
36
24
0
1908874354

31
1
0
462
38
22
0
0

31
1
0
466
34
26
0
0

32
1
0
475
25
15
0
0

32
1
0
473
27
13
0
0

32
1
0
479
21
19
0
0

32
1
0
480
20
20
0
0

32
1
0
474
26
14
0
0

32
1
0
477
23
17
0
0

32
1
0
475
25
15
0
0

32
1
0
475
25
15
0
0

32
1
0
474
26
14
0
0

32
1
0
474
26
14
0
0

32
1
0
476
24
16
0
0

32
1
0
478
22
18
0
0

32
1
0
482
18
22
0
0

32
1
0
474
26
14
0
0

32
0
1
478
22
17
0
0

32
1
0
477
23
17
0
0

32
1
0
473
27
13
0
0

32
1
0
474
26
14
0
0

32
1
0
474
26
14
0
0

32
1
0
476
24
16
0
0

32
1
0
478
22
18
0
0

32
1
0
481
19
21
0
0

32
1
0
477
23
17
0
0

32
1
0
475
25
15
0
0

32
1
0
476
24
16
0
0

32
1
0
478
22
18
0
0

32
1
0
474
26
14
0
0

32
1
0
471
29
11
0
0

32
1
0
480
20
20
0
0

32
1
0
477
23
17
0
0

33
1
0
488
12
8
0
0

33
1
0
485
15
5
0
0

33
1
0
487
13
7
0
0

33
1
0
488
12
8
0
0

33
1
0
488
12
8
0
0

33
1
0
484
16
4
0
0

33
1
0
491
9
11
0
0

33
1
0
488
12
8
0
0

33
1
0
491
9
11
0
0

33
1
0
491
9
11
0
0

33
1
0
489
11
9
0
0

33
1
0
489
11
9
0
0

33
1
0
488
12
8
0
0

33
1
0
490
10
10
0
0

33
1
0
488
12
8
0
0

33
1
0
486
14
6
0
0

33
1
0
488
12
8
0
0

33
1
0
491
9
11
1
0

33
1
0
487
13
7
0
0

33
1
0
487
13
7
0
0

33
1
0
488
12
8
0
0

33
1
0
490
10
10
0
0

33
1
0
490
10
10
0
0

33
1
0
489
11
9
0
0

33
1
0
487
13
7
0
0

33
1
0
486
14
6
0
0

33
1
0
488
12
8
0
0

33
1
0
485
15
5
0
0

33
1
0
487
13
7
0
0

33
1
0
487
13
7
0
0
