# Supplementary material for: Mechanism of life-long maintenance of neuron identity despite molecular fluctuations
Source: eLife. 2021 Dec 15;10:e66955. doi: 10.7554/eLife.66955 (PMC8735970; doi:10.7554/eLife.66955)
Supplement: Figure 4—source data 1. [file elife-66955-fig4-data1.zip › Figure 4-source data/High_stab.txt]

0
0
1
420
80
599
3
0

0
0
1
423
77
602
4
0

0
0
1
427
73
606
5
0

0
0
1
414
86
593
2
0

0
0
1
421
79
600
4
0

0
0
1
418
82
597
3
0

0
0
1
427
73
606
5
0

0
0
1
427
73
606
5
0

0
0
1
430
70
609
1
0

0
0
1
419
81
598
3
0

0
0
1
419
81
598
3
0

0
0
1
413
87
592
4
0

0
0
1
418
82
597
4
0

0
0
1
438
62
617
4
0

0
0
1
423
77
602
5
0

1
0
1
417
83
576
5
0

1
0
1
425
75
584
4
0

1
0
1
433
67
592
4
0

1
0
1
429
71
588
1
0

1
0
1
418
82
577
5
0

2
0
1
437
63
576
2
0

2
0
1
427
73
566
7
1908874354

2
0
1
438
62
577
4
0

2
0
1
431
69
570
3
1908874354

2
0
1
430
70
569
3
0

2
0
1
428
72
567
3
0

2
0
1
436
64
575
2
0

2
0
1
427
73
566
6
0

2
0
1
423
77
562
5
0

2
0
1
430
70
569
2
0

2
0
1
423
77
562
3
0

2
0
1
427
73
566
4
1908874354

2
0
1
419
81
558
2
0

2
0
1
421
79
560
2
0

2
1
0
439
61
579
2
0

3
0
1
433
67
552
3
0

3
0
1
429
71
548
4
0

3
0
1
428
72
547
2
0

3
0
1
435
65
554
3
1166534328

3
1
0
426
74
546
1
0

3
0
1
433
67
552
3
0

3
0
1
440
60
559
4
1908874354

3
0
1
432
68
551
2
0

3
0
1
436
64
555
5
0

3
0
1
430
70
549
3
0

3
0
1
442
58
561
5
0

3
0
1
430
70
549
4
0

3
0
1
433
67
552
4
0

3
0
1
435
65
554
3
0

3
0
1
427
73
546
2
0

4
0
1
430
70
529
4
0

4
0
1
426
74
525
2
0

4
0
1
434
66
533
4
0

4
0
1
438
62
537
3
0

4
0
1
426
74
525
3
0

4
0
1
441
59
540
1
0

4
0
1
426
74
525
3
0

4
0
1
435
65
534
3
0

4
1
0
436
64
536
3
0

4
0
1
434
66
533
3
0

4
0
1
429
71
528
4
0

4
0
1
433
67
532
6
0

4
0
1
424
76
523
1
0

4
0
1
432
68
531
3
0

4
0
1
429
71
528
2
0

5
0
1
424
76
503
2
0

5
0
1
429
71
508
1
0

5
0
1
438
62
517
1
0

5
0
1
427
73
506
4
0

5
0
1
431
69
510
2
0

6
0
1
439
61
498
1
0

6
0
1
434
66
493
2
1908874354

6
0
1
440
60
499
5
0

6
0
1
430
70
489
1
0

6
0
1
423
77
482
4
1166534328

7
0
1
436
64
475
2
0

7
0
1
427
73
466
3
0

7
0
1
437
63
476
5
1908874354

7
1
0
430
70
470
2
0

7
0
1
428
72
467
5
0

8
1
0
446
54
466
4
1908874354

8
0
1
443
57
462
1
1705287276

8
0
1
438
62
457
3
0

8
0
1
445
55
464
3
0

8
0
1
440
60
459
2
0

9
0
1
436
64
435
2
1908874354

9
0
1
430
70
429
3
0

9
0
1
432
68
431
3
0

9
0
1
433
67
432
2
0

9
0
1
452
48
451
2
0

10
0
1
445
55
424
2
1908874354

10
0
1
446
54
425
0
-1445766479

10
0
1
441
59
420
1
0

10
0
1
451
49
430
2
0

10
0
1
446
54
425
2
0

11
0
1
453
47
412
3
0

11
0
1
433
67
392
0
0

11
0
1
441
59
400
2
0

11
0
1
447
53
406
1
0

11
1
0
443
57
403
0
0

12
0
1
459
41
398
3
0

12
0
1
439
61
378
1
0

12
0
1
456
44
395
1
0

12
1
0
444
56
384
2
0

12
0
1
450
50
389
1
0

13
0
1
448
52
367
1
0

13
0
1
456
44
375
1
0

13
0
1
445
55
364
2
0

13
0
1
453
47
372
2
0

13
0
1
463
37
382
1
0

14
0
1
452
48
351
2
1908874354

14
0
1
456
44
355
1
0

14
0
1
448
52
347
1
0

14
0
1
454
46
353
2
0

14
0
1
452
48
351
2
0

15
0
1
456
44
335
2
0

15
0
1
446
54
325
2
0

15
0
1
460
40
339
0
0

15
0
1
458
42
337
2
0

15
0
1
449
51
328
3
0

16
0
1
465
35
324
3
0

16
0
1
470
30
329
1
0

16
0
1
448
52
307
0
0

16
0
1
457
43
316
0
0

16
0
1
458
42
317
1
0

17
0
1
449
51
288
0
0

17
0
1
448
52
287
1
0

17
0
1
451
49
290
2
0

17
0
1
452
48
291
3
0

17
0
1
457
43
296
2
0

18
0
1
459
41
278
1
0

18
0
1
459
41
278
3
0

18
0
1
467
33
286
0
0

18
1
0
470
30
290
1
0

18
0
1
459
41
278
1
0

19
0
1
469
31
268
1
0

19
0
1
477
23
276
2
0

19
1
0
466
34
266
2
0

19
1
0
466
34
266
0
0

19
0
1
465
35
264
0
0

19
0
1
467
33
266
2
0

19
0
1
463
37
262
2
0

19
0
1
467
33
266
0
0

19
0
1
466
34
265
2
0

19
0
1
458
42
257
2
0

20
0
1
465
35
244
2
0

20
0
1
467
33
246
2
0

20
0
1
463
37
242
0
0

20
0
1
464
36
243
1
0

20
0
1
467
33
246
1
0

20
0
1
458
42
237
2
0

20
1
0
455
45
235
1
0

20
0
1
466
34
245
0
0

20
0
1
471
29
250
1
0

20
0
1
465
35
244
1
0

21
0
1
472
28
231
1
1166534328

21
0
1
459
41
218
1
0

21
0
1
462
38
221
2
0

21
0
1
464
36
223
1
0

21
1
0
474
26
234
1
0

21
0
1
477
23
236
2
0

21
0
1
475
25
234
0
0

21
0
1
462
38
221
4
0

21
0
1
472
28
231
1
0

21
0
1
465
35
224
1
0

22
0
1
474
26
213
0
0

22
0
1
472
28
211
0
0

22
0
1
475
25
214
0
0

22
0
1
477
23
216
1
0

22
0
1
468
32
207
1
0

22
0
1
469
31
208
0
0

22
1
0
472
28
212
1
0

22
0
1
472
28
211
1
0

22
1
0
470
30
210
0
0

22
1
0
467
33
207
0
0

23
0
1
466
34
185
1
0

23
0
1
472
28
191
1
0

23
1
0
479
21
199
2
0

23
0
1
474
26
193
2
0

23
0
1
479
21
198
2
0

23
0
1
481
19
200
1
0

23
0
1
468
32
187
1
0

23
0
1
472
28
191
1
0

23
0
1
475
25
194
1
0

23
0
1
470
30
189
0
0

24
0
1
473
27
172
3
0

24
0
1
481
19
180
1
0

24
0
1
482
18
181
0
0

24
0
1
472
28
171
2
1908874354

24
0
1
470
30
169
0
0

24
0
1
476
24
175
0
0

24
1
0
476
24
176
1
0

24
1
0
474
26
174
0
0

24
0
1
476
24
175
0
0

24
0
1
472
28
171
0
0

25
0
1
473
27
152
2
0

25
0
1
472
28
151
1
1908874354

25
1
0
479
21
159
0
0

25
0
1
479
21
158
0
0

25
0
1
476
24
155
0
0

25
0
1
471
29
150
2
0

25
0
1
478
22
157
1
0

25
0
1
478
22
157
1
0

25
1
0
478
22
158
2
0

25
0
1
478
22
157
0
0

26
0
1
477
23
136
0
0

26
0
1
480
20
139
2
0

26
0
1
474
26
133
0
0

26
0
1
477
23
136
1
0

26
0
1
488
12
147
0
0

26
0
1
480
20
139
2
0

26
1
0
483
17
143
0
0

26
1
0
473
27
133
0
0

26
0
1
482
18
141
0
0

26
1
0
481
19
141
1
0

27
0
1
479
21
118
0
0

27
0
1
479
21
118
1
0

27
0
1
484
16
123
0
0

27
1
0
479
21
119
1
0

27
0
1
482
18
121
0
0

27
0
1
484
16
123
1
0

27
0
1
480
20
119
0
0

27
1
0
487
13
127
1
0

27
0
1
479
21
118
0
0

27
0
1
481
19
120
0
0

28
0
1
486
14
105
0
0

28
1
0
478
22
98
1
0

28
0
1
487
13
106
1
0

28
0
1
484
16
103
1
0

28
0
1
493
7
112
0
0

28
0
1
484
16
103
0
0

28
0
1
490
10
109
0
0

28
0
1
479
21
98
0
0

28
0
1
484
16
103
1
0

28
1
0
489
11
109
2
0

29
0
1
485
15
84
1
0

29
0
1
487
13
86
1
0

29
0
1
494
6
93
0
0

29
0
1
484
16
83
1
1908874354

29
0
1
489
11
88
1
0

29
1
0
486
14
86
2
0

29
0
1
486
14
85
1
0

29
0
1
490
10
89
1
0

29
0
1
490
10
89
0
0

29
0
1
484
16
83
0
0

30
0
1
493
7
72
0
0

30
0
1
486
14
65
0
0

30
0
1
488
12
67
0
0

30
0
1
491
9
70
0
0

30
0
1
490
10
69
0
0

30
0
1
490
10
69
0
0

30
0
1
492
8
71
0
0

30
1
0
483
17
63
0
0

30
0
1
489
11
68
0
0

30
0
1
489
11
68
0
0

31
1
0
493
7
53
0
0

31
1
0
493
7
53
0
0

31
1
0
494
6
54
0
0

31
1
0
490
10
50
1
0

31
0
1
495
5
54
0
0

31
0
1
492
8
51
0
0

31
0
1
486
14
45
0
0

31
0
1
490
10
49
0
0

31
1
0
491
9
51
1
0

31
1
0
490
10
50
0
0

32
0
1
496
4
35
0
0

32
0
1
493
7
32
0
0

0
1
0
236
264
416
4
0

0
0
1
242
258
421
4
0

0
0
1
221
279
400
5
0

0
0
1
219
281
398
4
0

0
0
1
221
279
400
1
0

0
1
0
239
261
419
5
0

0
0
1
230
270
409
3
0

0
0
1
231
269
410
3
0

0
0
1
213
287
392
4
0

0
0
1
220
280
399
3
0

0
1
0
215
285
395
6
0

0
1
0
233
267
413
4
0

0
0
1
217
283
396
3
0

0
0
1
212
288
391
3
0

0
0
1
224
276
403
4
0

1
0
1
229
271
388
3
0

1
0
1
241
259
400
4
0

1
0
1
220
280
379
3
0

1
0
1
218
282
377
2
0

1
0
1
242
258
401
2
0

1
0
1
232
268
391
4
0

1
0
1
229
271
388
3
0

1
0
1
225
275
384
3
0

1
0
1
230
270
389
4
0

1
0
1
243
257
402
4
0

1
0
1
224
276
383
4
0

1
0
1
206
294
365
3
0

1
0
1
233
267
392
4
0

1
0
1
241
259
400
3
0

1
0
1
235
265
394
4
0

1
0
1
232
268
391
4
0

1
0
1
233
267
392
2
0

1
0
1
217
283
376
1
0

1
0
1
225
275
384
4
0

1
1
0
218
282
378
4
0

1
0
1
247
253
406
3
0

1
0
1
218
282
377
3
0

1
0
1
225
275
384
2
0

1
0
1
239
261
398
2
0

1
0
1
230
270
389
4
0

1
0
1
228
272
387
3
0

1
0
1
216
284
375
3
0

1
0
1
246
254
405
5
0

1
0
1
241
259
400
2
0

1
0
1
236
264
395
3
0

1
0
1
237
263
396
4
0

1
0
1
249
251
408
5
0

1
0
1
230
270
389
3
0

1
0
1
231
269
390
3
0

1
0
1
218
282
377
4
0

1
0
1
229
271
388
1
0

1
0
1
226
274
385
2
0

1
0
1
237
263
396
4
0

1
0
1
232
268
391
1
0

1
1
0
242
258
402
3
0

1
0
1
227
273
386
4
0

1
0
1
231
269
390
4
0

1
0
1
219
281
378
4
0

1
0
1
236
264
395
3
0

1
1
0
225
275
385
3
0

1
0
1
235
265
394
5
0

1
0
1
229
271
388
2
0

1
0
1
242
258
401
4
0

1
0
1
231
269
390
3
0

1
0
1
244
256
403
2
0

2
0
1
228
272
367
5
0

2
0
1
244
256
383
3
0

2
0
1
242
258
381
3
0

2
0
1
229
271
368
3
0

2
0
1
241
259
380
5
0

2
0
1
232
268
371
1
0

2
0
1
245
255
384
4
0

2
0
1
231
269
370
1
0

2
0
1
226
274
365
7
0

2
0
1
225
275
364
3
0

2
0
1
231
269
370
4
0

2
0
1
260
240
399
4
0

2
0
1
233
267
372
2
0

2
0
1
230
270
369
1
0

2
0
1
231
269
370
4
0

2
1
0
234
266
374
1
0

2
0
1
251
249
390
2
0

2
0
1
247
253
386
3
1908874354

2
0
1
226
274
365
3
0

2
0
1
233
267
372
1
0

2
0
1
217
283
356
2
0

2
0
1
249
251
388
1
0

2
0
1
238
262
377
4
0

2
0
1
227
273
366
2
0

2
0
1
245
255
384
3
0

2
0
1
243
257
382
5
0

2
0
1
242
258
381
5
0

2
0
1
237
263
376
3
0

2
0
1
216
284
355
2
0

2
1
0
230
270
370
4
0

2
0
1
240
260
379
1
0

2
0
1
239
261
378
2
0

2
0
1
243
257
382
2
0

2
1
0
255
245
395
5
0

2
0
1
211
289
350
1
0

2
0
1
240
260
379
3
0

2
0
1
217
283
356
2
0

2
0
1
236
264
375
1
0

2
0
1
242
258
381
4
0

2
0
1
239
261
378
2
0

2
0
1
240
260
379
4
0

2
0
1
262
238
401
4
0

2
0
1
228
272
367
3
0

2
0
1
215
285
354
4
0

2
0
1
235
265
374
3
0

2
0
1
231
269
370
2
0

2
0
1
239
261
378
2
0

2
0
1
232
268
371
3
1908874354

2
0
1
219
281
358
2
0

2
0
1
236
264
375
3
0

3
0
1
241
259
360
3
0

3
0
1
247
253
366
2
0

3
0
1
237
263
356
2
0

3
0
1
236
264
355
2
0

3
0
1
231
269
350
3
0

3
0
1
246
254
365
3
0

3
1
0
236
264
356
2
0

3
0
1
236
264
355
4
0

3
1
0
246
254
366
2
0

3
0
1
247
253
366
3
1908874354

3
0
1
231
269
350
1
0

3
0
1
246
254
365
4
0

3
0
1
241
259
360
1
0

3
0
1
241
259
360
3
0

3
0
1
240
260
359
0
0

3
0
1
234
266
353
3
0

3
0
1
238
262
357
3
0

3
0
1
255
245
374
5
0

3
0
1
241
259
360
4
0

3
1
0
253
247
373
4
0

3
0
1
259
241
378
2
0

3
0
1
229
271
348
1
0

3
1
0
253
247
373
3
0

3
0
1
217
283
336
2
0

3
0
1
227
273
346
2
0

3
0
1
221
279
340
2
0

3
1
0
252
248
372
2
0

3
0
1
260
240
379
2
0

3
0
1
237
263
356
2
0

3
1
0
256
244
376
2
0

3
0
1
243
257
362
3
0

3
0
1
256
244
375
2
0

3
0
1
241
259
360
3
0

3
1
0
244
256
364
3
0

3
0
1
246
254
365
4
0

3
0
1
223
277
342
4
1166534328

3
0
1
260
240
379
1
0

3
0
1
234
266
353
2
0

3
0
1
235
265
354
1
0

3
0
1
232
268
351
1
0

3
0
1
246
254
365
3
0

3
0
1
232
268
351
3
0

3
0
1
242
258
361
2
0

3
0
1
235
265
354
1
0

3
0
1
244
256
363
3
0

3
0
1
241
259
360
2
0

3
0
1
243
257
362
2
0

3
0
1
258
242
377
3
0

3
0
1
227
273
346
4
0

3
0
1
231
269
350
5
0

4
0
1
253
247
352
5
0

4
0
1
241
259
340
3
0

4
0
1
233
267
332
2
0

4
0
1
244
256
343
3
0

4
1
0
241
259
341
2
0

4
0
1
238
262
337
1
0

4
0
1
253
247
352
2
0

4
0
1
233
267
332
1
0

4
0
1
241
259
340
2
0

4
0
1
237
263
336
1
0

4
0
1
268
232
367
4
0

4
0
1
234
266
333
1
0

4
0
1
258
242
357
2
0

4
0
1
230
270
329
5
0

4
0
1
253
247
352
4
0

4
0
1
259
241
358
3
0

4
0
1
234
266
333
5
0

4
0
1
236
264
335
4
0

4
0
1
239
261
338
6
0

4
0
1
236
264
335
1
0

4
0
1
241
259
340
1
0

4
0
1
247
253
346
1
0

4
0
1
239
261
338
3
0

4
0
1
245
255
344
3
0

4
1
0
231
269
331
1
0

4
0
1
236
264
335
2
0

4
0
1
239
261
338
2
0

4
0
1
246
254
345
3
0

4
1
0
240
260
340
1
0

4
0
1
248
252
347
1
0

4
0
1
238
262
337
3
0

4
0
1
256
244
355
1
0

4
1
0
235
265
335
4
0

4
0
1
252
248
351
4
0

4
0
1
233
267
332
2
0

4
0
1
248
252
347
3
0

4
0
1
237
263
336
3
0

4
0
1
252
248
351
5
0

4
0
1
250
250
349
0
0

4
0
1
241
259
340
2
0

4
0
1
245
255
344
2
0

4
0
1
245
255
344
3
0

4
0
1
243
257
342
3
1908874354

4
0
1
248
252
347
2
0

4
0
1
236
264
335
4
0

4
0
1
260
240
359
1
0

4
0
1
250
250
349
2
0

4
0
1
248
252
347
2
0

4
0
1
242
258
341
0
1166534328

4
1
0
252
248
352
2
0

5
0
1
251
249
330
1
0

5
1
0
247
253
327
2
0

5
0
1
249
251
328
3
0

5
0
1
245
255
324
1
0

5
0
1
240
260
319
3
0

5
0
1
248
252
327
0
0

5
0
1
261
239
340
0
0

5
0
1
249
251
328
4
0

5
0
1
237
263
316
2
0

5
0
1
266
234
345
3
0

5
0
1
242
258
321
3
0

5
1
0
244
256
324
3
0

5
0
1
269
231
348
3
0

5
0
1
246
254
325
2
0

5
0
1
254
246
333
3
0

5
0
1
239
261
318
3
0

5
0
1
260
240
339
2
0

5
1
0
264
236
344
4
0

5
0
1
228
272
307
3
0

5
0
1
236
264
315
4
0

5
0
1
267
233
346
1
0

5
0
1
258
242
337
3
0

5
0
1
249
251
328
1
0

5
1
0
252
248
332
1
0

5
0
1
250
250
329
3
0

5
0
1
254
246
333
5
0

5
0
1
233
267
312
2
1166534328

5
1
0
236
264
316
4
0

5
0
1
244
256
323
3
0

5
0
1
259
241
338
3
0

5
0
1
253
247
332
2
0

5
0
1
236
264
315
5
0

5
0
1
254
246
333
2
0

5
0
1
240
260
319
2
0

5
0
1
245
255
324
3
0

5
0
1
259
241
338
3
0

5
0
1
264
236
343
5
0

5
0
1
253
247
332
0
0

5
0
1
250
250
329
3
0

5
0
1
265
235
344
1
0

5
0
1
245
255
324
1
0

5
0
1
258
242
337
1
0

5
0
1
252
248
331
1
0

5
0
1
251
249
330
2
0

5
0
1
257
243
336
2
0

5
0
1
247
253
326
6
0

5
0
1
240
260
319
3
0

5
0
1
262
238
341
1
0

5
0
1
233
267
312
2
0

5
0
1
241
259
320
3
0

6
0
1
250
250
309
1
0

6
0
1
253
247
312
4
0

6
0
1
260
240
319
1
0

6
0
1
238
262
297
1
0

6
0
1
247
253
306
1
0

6
0
1
269
231
328
2
0

6
0
1
255
245
314
2
0

6
0
1
270
230
329
3
0

6
0
1
258
242
317
0
0

6
0
1
253
247
312
2
0

6
0
1
254
246
313
2
0

6
0
1
259
241
318
2
0

6
0
1
276
224
335
3
0

6
0
1
255
245
314
3
0

6
0
1
261
239
320
2
0

6
0
1
252
248
311
2
0

6
0
1
264
236
323
3
0

6
0
1
269
231
328
1
0

6
0
1
254
246
313
2
0

6
0
1
251
249
310
3
0

6
0
1
260
240
319
1
0

6
0
1
249
251
308
4
0

6
0
1
263
237
322
0
0

6
0
1
246
254
305
0
0

6
1
0
244
256
304
2
1908874354

6
1
0
258
242
318
2
0

6
1
0
248
252
308
2
0

6
0
1
266
234
325
2
1166534328

6
0
1
245
255
304
2
0

6
0
1
243
257
302
3
0

6
0
1
271
229
330
2
0

6
0
1
262
238
321
1
0

6
0
1
261
239
320
3
0

6
0
1
247
253
306
2
0

6
0
1
241
259
300
0
0

6
0
1
256
244
315
3
0

6
1
0
260
240
320
2
0

6
0
1
252
248
311
4
0

6
0
1
248
252
307
1
1166534328

6
0
1
264
236
323
2
0

6
0
1
266
234
325
1
0

6
0
1
271
229
330
2
0

6
0
1
253
247
312
4
1166534328

6
0
1
260
240
319
3
0

6
0
1
264
236
323
3
0

6
0
1
249
251
308
3
0

6
0
1
247
253
306
1
0

6
0
1
252
248
311
4
0

6
0
1
259
241
318
1
0

6
0
1
245
255
304
1
0

7
0
1
274
226
313
2
0

7
0
1
270
230
309
1
0

7
0
1
274
226
313
1
0

7
1
0
272
228
312
1
0

7
0
1
256
244
295
0
0

7
0
1
253
247
292
0
0

7
0
1
271
229
310
1
0

7
0
1
255
245
294
3
0

7
0
1
276
224
315
0
0

7
0
1
274
226
313
3
0

7
0
1
265
235
304
1
0

7
1
0
253
247
293
1
0

7
1
0
279
221
319
2
0

7
0
1
263
237
302
1
0

7
0
1
249
251
288
3
0

7
0
1
268
232
307
3
0

7
0
1
259
241
298
3
0

7
0
1
263
237
302
2
0

7
0
1
255
245
294
3
0

7
0
1
269
231
308
2
0

7
0
1
259
241
298
2
0

7
0
1
255
245
294
2
0

7
0
1
255
245
294
2
0

7
0
1
252
248
291
1
0

7
0
1
274
226
313
1
0

7
0
1
268
232
307
2
0

7
0
1
262
238
301
0
0

7
0
1
266
234
305
3
0

7
0
1
265
235
304
1
1166534328

7
0
1
283
217
322
4
0

7
0
1
253
247
292
0
0

7
0
1
257
243
296
2
0

7
0
1
250
250
289
2
0

7
0
1
271
229
310
4
0

7
0
1
257
243
296
3
0

7
1
0
258
242
298
1
0

7
0
1
244
256
283
1
0

7
0
1
256
244
295
3
0

7
0
1
255
245
294
2
0

7
0
1
276
224
315
0
0

7
0
1
288
212
327
1
0

7
0
1
262
238
301
2
0

7
0
1
256
244
295
4
0

7
0
1
248
252
287
1
0

7
0
1
266
234
305
3
0

7
0
1
256
244
295
4
0

7
0
1
271
229
310
3
0

7
0
1
254
246
293
1
0

7
0
1
264
236
303
0
0

7
0
1
254
246
293
1
0

8
0
1
284
216
303
3
0

8
0
1
255
245
274
2
0

8
0
1
272
228
291
3
0

8
0
1
283
217
302
1
0

8
0
1
271
229
290
3
1908874354

8
0
1
263
237
282
3
0

8
0
1
280
220
299
3
0

8
0
1
278
222
297
2
0

8
0
1
281
219
300
1
0

8
1
0
259
241
279
3
0

8
0
1
273
227
292
1
0

8
0
1
262
238
281
2
0

8
0
1
269
231
288
2
0

8
0
1
267
233
286
2
0

8
0
1
275
225
294
1
0

8
1
0
276
224
296
5
0

8
0
1
277
223
296
1
0

8
0
1
262
238
281
1
0

8
0
1
281
219
300
6
1908874354

8
1
0
278
222
298
2
0

9
0
1
289
211
288
2
0

9
0
1
279
221
278
2
-612725100

9
0
1
272
228
271
2
0

9
0
1
269
231
268
1
0

9
0
1
270
230
269
1
0

9
1
0
268
232
268
3
0

9
0
1
279
221
278
2
0

9
0
1
272
228
271
3
0

9
1
0
275
225
275
2
0

9
0
1
264
236
263
2
0

9
0
1
270
230
269
2
0

9
0
1
275
225
274
0
0

9
0
1
280
220
279
0
0

9
1
0
272
228
272
1
0

9
0
1
271
229
270
2
0

9
0
1
277
223
276
2
0

9
0
1
278
222
277
2
0

9
0
1
273
227
272
3
0

9
0
1
268
232
267
3
0

9
0
1
276
224
275
0
0

10
0
1
281
219
260
2
0

10
0
1
286
214
265
0
0

10
0
1
288
212
267
1
0

10
0
1
276
224
255
2
0

10
1
0
288
212
268
1
0

10
0
1
277
223
256
0
0

10
0
1
288
212
267
0
0

10
0
1
262
238
241
4
0

10
0
1
294
206
273
1
1166534328

10
0
1
281
219
260
1
0

10
0
1
259
241
238
1
0

10
0
1
278
222
257
0
0

10
0
1
271
229
250
3
0

10
0
1
287
213
266
1
1166534328

10
0
1
278
222
257
1
0

10
0
1
284
216
263
2
0

10
0
1
280
220
259
4
0

10
0
1
291
209
270
1
0

10
0
1
274
226
253
1
0

10
1
0
269
231
249
1
0

11
0
1
295
205
254
0
0

11
0
1
285
215
244
1
0

11
0
1
279
221
238
1
0

11
0
1
277
223
236
1
0

11
0
1
291
209
250
3
0

11
1
0
294
206
254
3
0

11
0
1
282
218
241
2
0

11
0
1
304
196
263
3
0

11
0
1
289
211
248
0
0

11
0
1
296
204
255
1
0

11
0
1
267
233
226
1
0

11
0
1
288
212
247
2
0

11
0
1
286
214
245
2
0

11
0
1
284
216
243
3
0

11
1
0
288
212
248
0
0

11
1
0
286
214
246
3
0

11
0
1
288
212
247
2
0

11
0
1
306
194
265
2
0

11
1
0
285
215
245
3
0

11
0
1
293
207
252
2
0

12
0
1
281
219
220
2
0

12
0
1
282
218
221
2
0

12
0
1
307
193
246
2
0

12
0
1
282
218
221
0
0

12
0
1
287
213
226
2
1705287276

12
0
1
306
194
245
1
0

12
0
1
293
207
232
0
0

12
1
0
298
202
238
0
0

12
1
0
289
211
229
1
0

12
0
1
297
203
236
0
0

12
0
1
301
199
240
0
0

12
0
1
288
212
227
3
0

12
0
1
281
219
220
0
0

12
0
1
295
205
234
2
0

12
0
1
295
205
234
1
0

12
0
1
289
211
228
1
0

12
0
1
301
199
240
1
0

12
0
1
307
193
246
1
0

12
0
1
299
201
238
1
0

12
0
1
300
200
239
2
0

13
0
1
295
205
214
0
0

13
0
1
300
200
219
1
0

13
0
1
304
196
223
2
0

13
0
1
309
191
228
1
0

13
0
1
305
195
224
3
0

13
0
1
301
199
220
0
0

13
0
1
301
199
220
0
0

13
0
1
309
191
228
1
0

13
0
1
301
199
220
1
0

13
0
1
298
202
217
1
0

13
1
0
304
196
224
1
0

13
0
1
308
192
227
1
0

13
0
1
301
199
220
1
0

13
1
0
300
200
220
0
0

13
1
0
315
185
235
2
0

13
0
1
294
206
213
0
0

13
0
1
304
196
223
1
0

13
0
1
313
187
232
2
0

13
0
1
302
198
221
1
0

13
1
0
310
190
230
1
0

14
0
1
317
183
216
2
0

14
0
1
285
215
184
2
0

14
0
1
312
188
211
4
0

14
0
1
304
196
203
1
0

14
0
1
311
189
210
1
0

14
0
1
313
187
212
0
0

14
0
1
303
197
202
1
0

14
0
1
316
184
215
2
0

14
1
0
301
199
201
2
0

14
1
0
308
192
208
3
0

15
0
1
314
186
193
2
0

15
0
1
306
194
185
0
0

15
0
1
314
186
193
0
0

15
0
1
322
178
201
0
0

15
0
1
299
201
178
2
0

15
0
1
312
188
191
1
0

15
0
1
310
190
189
0
0

15
1
0
297
203
177
1
0

15
0
1
316
184
195
1
0

15
0
1
321
179
200
1
0

16
1
0
324
176
184
1
0

16
0
1
314
186
173
0
0

16
0
1
311
189
170
0
0

16
0
1
318
182
177
3
0

16
0
1
324
176
183
0
0

16
0
1
330
170
189
2
0

16
0
1
325
175
184
1
0

16
0
1
331
169
190
1
0

16
0
1
313
187
172
2
0

16
0
1
323
177
182
2
0

17
0
1
316
184
155
1
0

17
0
1
327
173
166
1
0

17
0
1
341
159
180
0
0

17
0
1
328
172
167
3
0

17
1
0
324
176
164
1
0

17
0
1
323
177
162
0
0

17
0
1
339
161
178
2
0

17
1
0
342
158
182
1
0

17
0
1
341
159
180
2
0

17
0
1
330
170
169
3
0

18
1
0
320
180
140
2
0

18
0
1
350
150
169
1
0

18
0
1
341
159
160
0
0

18
0
1
333
167
152
0
0

18
0
1
333
167
152
0
0

18
1
0
334
166
154
0
0

18
0
1
340
160
159
2
0

18
0
1
339
161
158
1
0

18
0
1
336
164
155
1
0

18
0
1
330
170
149
1
0

19
0
1
338
162
137
1
0

19
1
0
348
152
148
0
0

19
0
1
344
156
143
2
0

19
0
1
356
144
155
0
0

19
0
1
342
158
141
1
0

19
0
1
366
134
165
0
0

19
0
1
350
150
149
1
0

19
0
1
340
160
139
2
0

19
0
1
355
145
154
1
0

19
0
1
345
155
144
1
0

20
0
1
360
140
139
0
0

20
0
1
359
141
138
0
0

20
0
1
360
140
139
2
0

20
0
1
344
156
123
2
0

20
0
1
359
141
138
3
0

20
1
0
344
156
124
2
0

20
0
1
370
130
149
3
0

20
0
1
369
131
148
1
0

20
1
0
354
146
134
1
0

20
0
1
362
138
141
0
0

21
0
1
364
136
123
1
0

21
0
1
361
139
120
2
0

21
0
1
365
135
124
0
0

21
0
1
365
135
124
0
0

21
1
0
363
137
123
1
0

21
1
0
370
130
130
2
0

21
0
1
363
137
122
1
0

21
0
1
388
112
147
2
0

21
1
0
359
141
119
1
0

21
1
0
352
148
112
1
0

22
1
0
381
119
121
0
0

22
0
1
381
119
120
2
0

22
0
1
372
128
111
1
0

22
0
1
376
124
115
1
0

22
0
1
367
133
106
1
0

22
0
1
381
119
120
2
0

22
0
1
375
125
114
0
0

22
0
1
379
121
118
1
0

22
0
1
372
128
111
0
0

22
0
1
363
137
102
1
0

23
0
1
380
120
99
0
0

23
0
1
382
118
101
0
0

23
1
0
391
109
111
0
0

23
0
1
389
111
108
1
0

23
0
1
383
117
102
0
0

23
0
1
388
112
107
0
0

23
1
0
387
113
107
0
0

23
0
1
374
126
93
1
0

23
0
1
393
107
112
1
0

23
0
1
388
112
107
0
0

24
0
1
379
121
78
1
0

24
0
1
392
108
91
0
0

24
0
1
397
103
96
0
0

24
0
1
406
94
105
0
0

24
0
1
393
107
92
0
0

24
0
1
413
87
112
1
0

24
1
0
379
121
79
0
0

24
1
0
402
98
102
0
0

24
0
1
391
109
90
0
0

24
0
1
386
114
85
0
0

25
0
1
404
96
83
0
0

25
1
0
413
87
93
0
0

25
0
1
399
101
78
0
0

25
0
1
414
86
93
1
0

25
0
1
408
92
87
1
0

25
1
0
400
100
80
2
0

25
0
1
393
107
72
0
0

25
0
1
399
101
78
1
0

25
1
0
410
90
90
0
0

25
0
1
404
96
83
1
0

26
0
1
420
80
79
0
0

26
0
1
408
92
67
0
0

26
0
1
411
89
70
1
0

26
0
1
411
89
70
0
0

26
1
0
411
89
71
0
0

26
0
1
408
92
67
0
0

26
0
1
425
75
84
0
0

26
0
1
413
87
72
0
0

26
1
0
416
84
76
0
0

26
0
1
406
94
65
0
0

27
1
0
412
88
52
1
0

27
1
0
417
83
57
0
0

27
0
1
427
73
66
0
0

27
0
1
415
85
54
0
0

27
0
1
417
83
56
0
0

27
0
1
418
82
57
0
0

27
1
0
415
85
55
0
0

27
1
0
423
77
63
0
0

27
0
1
430
70
69
1
0

27
1
0
424
76
64
1
0

28
1
0
437
63
57
1
0

28
0
1
435
65
54
2
0

28
1
0
437
63
57
1
0

28
0
1
429
71
48
0
0

28
0
1
438
62
57
0
0

28
1
0
430
70
50
0
0

28
0
1
435
65
54
0
0

28
0
1
434
66
53
0
0

28
0
1
428
72
47
0
0

28
1
0
437
63
57
0
0

29
1
0
447
53
47
0
0

29
0
1
438
62
37
0
0

29
1
0
440
60
40
0
0

29
0
1
441
59
40
0
0

29
0
1
439
61
38
0
0

29
1
0
443
57
43
1
0

29
0
1
442
58
41
1
0

29
1
0
450
50
50
0
0

29
1
0
434
66
34
1
0

29
0
1
446
54
45
0
0

30
1
0
453
47
33
0
0

30
0
1
454
46
33
0
0

30
1
0
461
39
41
1
0

30
0
1
457
43
36
1
0

30
1
0
456
44
36
0
0

30
1
0
445
55
25
1
0

30
1
0
447
53
27
1
0

30
0
1
452
48
31
0
0

30
0
1
453
47
32
0
0

30
1
0
455
45
35
0
0

31
0
1
472
28
31
0
0

31
1
0
465
35
25
0
0

31
1
0
464
36
24
1
0

31
0
1
468
32
27
0
0

32
1
0
479
21
19
0
0

33
1
0
487
13
7
0
0

33
1
0
489
11
9
0
0

33
1
0
487
13
7
0
0

33
1
0
485
15
5
0
0
