# Supplementary material for: Mechanism of life-long maintenance of neuron identity despite molecular fluctuations
Source: eLife. 2021 Dec 15;10:e66955. doi: 10.7554/eLife.66955 (PMC8735970; doi:10.7554/eLife.66955)
Supplement: Figure 4—source data 1. [file elife-66955-fig4-data1.zip › Figure 4-source data/Fig4 interfaces plots.ipynb]

# %% [code]
import matplotlib.pyplot as plt
import numpy as np
%matplotlib inline


# %% [code]
#low: Low.txt
#medium: Medium.txt
#high: High.txt

test_list = []
with open('High_stab.txt') as inputfile:
    for line in inputfile:
        test_list.append(line.rstrip())

interface = []
test_o = []   
test_oc = []
test_dc = []
test_d = []
test_c = []
test_m = []
test_oc2 = []
for x in range(len(test_list)-1):
    if test_list[x] == '':
        interface.append(int(test_list[x+1]))
        test_o.append(int(test_list[x+2]))
        test_oc.append(int(test_list[x+3]))
        test_d.append(int(test_list[x+4]))
        test_dc.append(int(test_list[x+5]))
        test_c.append(int(test_list[x+6]))
        test_m.append(int(test_list[x+7]))  
        test_oc2.append(int(test_list[x+8]))

# %% [code]
occ_d = []
occ_c = []
for x in range(len(test_c)):
    occ_d.append(test_dc[x]/500)
    occ_c.append(test_oc2[x]/1)

# %% [code]
new_occ_d = []
new_occ_c = []
for x in range(0,18):
    temp_d = []
    temp_c = []
    for y in range(len(interface)):
        if interface[y] == x:
            temp_d.append(occ_d[y])
            temp_c.append(occ_c[y])
    new_occ_d.append(temp_d)
    new_occ_c.append(temp_c)

mean_occ_d = []
std_occ_d = []
for x in new_occ_d:
    mean_occ_d.append(np.mean(x))
    std_occ_d.append(np.std(x))
    
mean_occ_c = []
std_occ_c = []
for x in new_occ_c:
    mean_occ_c.append(np.mean(x))
    std_occ_c.append(np.std(x))

# %% [code]
test_d
new_d = []
for x in range(0,34):
    temp_d = []
    for y in range(len(interface)):
        if interface[y] == x:
            temp_d.append(test_d[y])
    new_d.append(temp_d)

mean_d = []
std_d = []
for x in new_d:
    mean_d.append(np.mean(x))
    std_d.append(np.std(x)/np.sqrt(len(x)))
    

# %% [code]
test_m
new_m = []
for x in range(0,34):
    temp_m = []
    for y in range(len(interface)):
        if interface[y] == x:
            temp_m.append(test_m[y])
    new_m.append(temp_m)

mean_m = []
std_m = []
for x in new_m:
    mean_m.append(np.mean(x))
    std_m.append(np.std(x)/np.sqrt(len(x)))
    

# %% [code]
test_dc
new_dc = []
for x in range(0,34):
    temp_dc = []
    for y in range(len(interface)):
        if interface[y] == x:
            temp_dc.append(test_dc[y])
    new_dc.append(temp_dc)

mean_dc = []
std_dc = []
for x in new_dc:
    mean_dc.append(np.mean(x))
    std_dc.append(np.std(x)/np.sqrt(len(x)))
    

# %% [code]
test_oc
new_oc2 = []
for x in range(0,34):
    temp_oc2 = []
    for y in range(len(interface)):
        if interface[y] == x:
            temp_oc2.append(test_oc[y])
    new_oc2.append(temp_oc2)

mean_oc2 = []
std_oc2 = []
for x in new_oc2:
    mean_oc2.append(np.mean(x))
    std_oc2.append(np.std(x)/np.sqrt(len(x)))
    

# %% [code]
test_c
new_c = []
for x in range(0,34):
    temp_c = []
    for y in range(len(interface)):
        if interface[y] == x:
            temp_c.append(test_c[y])
    new_c.append(temp_c)

mean_c = []
std_c = []
for x in new_c:
    mean_c.append(np.mean(x))
    std_c.append(np.std(x)/np.sqrt(len(x)))
    
    

# %% [code]
plt.plot(np.linspace(0,34,34),mean_oc2,"o",color="black")
plt.errorbar(np.linspace(0,34,34),mean_oc2,std_oc2,color="black")


# %% [code]
# assign when unstable
mean_m_unst = mean_m
mean_c_unst = mean_c
mean_dc_unst = mean_dc
mean_oc2_unst = mean_oc2
mean_d_unst = mean_d

std_m_unst = std_m
std_c_unst = std_c
std_dc_unst = std_dc
std_oc2_unst = std_oc2
std_d_unst = std_d


# %% [code]
# assign when medium stable
mean_m_mid = mean_m
mean_c_mid = mean_c
mean_dc_mid = mean_dc
mean_oc2_mid = mean_oc2
mean_d_mid = mean_d

std_m_mid = std_m
std_c_mid = std_c
std_dc_mid = std_dc
std_oc2_mid = std_oc2
std_d_mid = std_d


# %% [code]
mean_m.append(0)
std_m.append(0)
mean_m_unst.append(0)
std_m_unst.append(0)
mean_m_mid.append(0)
std_m_mid.append(0)

# %% [code]
mean_dc.append(0)
mean_oc2.append(0)
mean_dc_unst.append(0)
mean_oc2_unst.append(0)
mean_dc_mid.append(0)
mean_oc2_mid.append(0)

# %% [code]
std_dc.append(0)
std_oc2.append(0)
std_dc_unst.append(0)
std_oc2_unst.append(0)
std_dc_mid.append(0)
std_oc2_mid.append(0)

# %% [code]
fig, ax = plt.subplots(figsize=(2.8, 2))
#ax.plot(interfaces[::2],np.array(mean_dc)[::2]/500,"s",color="#313994",markeredgecolor = "#313994")
#ax.errorbar(interfaces[::2],np.array(mean_dc)[::2]/500,np.array(std_dc)[::2]/500,color="#313994")
#ax.plot(interfaces[1::2],np.array(mean_dc_unst)[1::2]/500,"s",color="red",markeredgecolor = "red")
#ax.errorbar(interfaces[1::2],np.array(mean_dc_unst)[1::2]/500,np.array(std_dc_unst)[1::2]/500,color="red")

ax.plot(interfaces[1::2],mean_m[0::2],"o",color="#313994",markeredgecolor = "#313994")
ax.errorbar(interfaces[1::2],mean_m[0::2],std_m[0::2],color="#313994")
ax.plot(interfaces[1::2],mean_m_unst[0::2],"o",color="#D32E27",markeredgecolor = "#D32E27")
ax.errorbar(interfaces[1::2],mean_m_unst[0::2],std_m_unst[0::2],color="#D32E27")
ax.plot(interfaces[1::2],mean_m_mid[0::2],"o",color="#993399",markeredgecolor = "#993399")
ax.errorbar(interfaces[1::2],mean_m_mid[0::2],std_m_mid[0::2],color="#993399")

plt.xlim([0,550])
plt.gca().invert_xaxis()

# %% [code]
len(mean_oc2[0::2])

# %% [code]
fig, ax = plt.subplots(figsize=(2.8, 2))
#ax.plot(interfaces[::2],np.array(mean_dc)[::2]/500,"s",color="#313994",markeredgecolor = "#313994")
#ax.errorbar(interfaces[::2],np.array(mean_dc)[::2]/500,np.array(std_dc)[::2]/500,color="#313994")
#ax.plot(interfaces[1::2],np.array(mean_dc_unst)[1::2]/500,"s",color="red",markeredgecolor = "red")
#ax.errorbar(interfaces[1::2],np.array(mean_dc_unst)[1::2]/500,np.array(std_dc_unst)[1::2]/500,color="red")

ax.plot(interfaces[1::2],mean_oc2[0::2],"o",color="#313994",markeredgecolor = "#313994")
ax.errorbar(interfaces[1::2],mean_oc2[0::2],std_oc2[0::2],color="#313994")
ax.plot(interfaces[1::2],mean_oc2_unst[0::2],"v",color="#D32E27",markeredgecolor = "#D32E27")
ax.errorbar(interfaces[1::2],mean_oc2_unst[0::2],std_oc2_unst[0::2],color="#D32E27")
ax.plot(interfaces[1::2],mean_oc2_mid[0::2],".",color="#993399",markeredgecolor = "#993399")
ax.errorbar(interfaces[1::2],mean_oc2_mid[0::2],std_oc2_mid[0::2],color="#993399")

ax.set_ylim([0,1.01])
plt.xlim([0,550])
plt.gca().invert_xaxis()
#ax.set_yscale('log')
ax.set_xlabel('Interfaces/CHE-1',size=13,fontname="Arial")
ax.set_ylabel('Occupancy promoter',size=13,fontname="Arial")
#ax.set_xticks([0,100,200,300,400,600])
ax.set_yticks([0,0.5,1])
plt.tight_layout()
plt.savefig('unstable_occ_noncoop.pdf',bboc_inches="tight")


# %% [code]
fig, ax = plt.subplots(figsize=(2.8, 2.1))
ax.plot(interfaces[1::2],np.array(mean_m)[0::2],"o",color="#313994",markeredgecolor = "#313994")
ax.errorbar(interfaces[1::2],np.array(mean_m)[0::2],np.array(std_m)[0::2],color="#313994")
ax.plot(interfaces[1::2],np.array(mean_m_unst)[0::2],"v",color="#D32E27",markeredgecolor = "#D32E27")
ax.errorbar(interfaces[1::2],np.array(mean_m_unst)[0::2],np.array(std_m_unst)[0::2],color="#D32E27")
ax.plot(interfaces[1::2],np.array(mean_m_mid)[0::2],".",color="#993399",markeredgecolor = "#993399")
ax.errorbar(interfaces[1::2],np.array(mean_m_mid)[0::2],np.array(std_m_unst)[0::2],color="#993399")


ax.set_ylim([0,3.5])
#ax2.set_ylim([0.9,1.005])
plt.xlim([0,550])
plt.gca().invert_xaxis()
#ax.set_yscale('log')
ax.set_xlabel('Interfaces/CHE-1',size=13,fontname="Arial")
ax.set_ylabel('Occupancy promoter',size=13,fontname="Arial")
#ax.set_xticks([0,100,200,300,400,600])
ax.set_yticks([0,1.0,2.0,3.0])
plt.tight_layout()
plt.savefig('unandstable_m_noncoop.pdf',bboc_inches="tight")


# %% [code]
fig, ax = plt.subplots(figsize=(2.8, 2))
ax.plot(interfaces[1::2],np.array(mean_dc)[0::2]/500,"o",color="#313994",markeredgecolor = "#313994")
ax.errorbar(interfaces[1::2],np.array(mean_dc)[0::2]/500,np.array(std_dc)[0::2]/500,color="#313994")
ax.plot(interfaces[1::2],np.array(mean_dc_unst)[0::2]/500,"v",color="#D32E27",markeredgecolor = "#D32E27")
ax.errorbar(interfaces[1::2],np.array(mean_dc_unst)[0::2]/500,np.array(std_dc_unst)[0::2]/500,color="#D32E27")
ax.plot(interfaces[1::2],np.array(mean_dc_mid)[0::2]/500,".",color="#993399",markeredgecolor = "#993399")
ax.errorbar(interfaces[1::2],np.array(mean_dc_mid)[0::2]/500,np.array(std_dc_unst)[0::2]/500,color="#993399")


ax.set_ylim([0,0.6])
#ax2.set_ylim([0.9,1.005])
plt.xlim([0,550])
plt.gca().invert_xaxis()
#ax.set_yscale('log')
ax.set_xlabel('Interfaces/CHE-1',size=13,fontname="Arial")
ax.set_ylabel('Occupancy promoter',size=13,fontname="Arial")
#ax.set_xticks([0,100,200,300,400,600])
ax.set_yticks([0,0.3,0.6])
plt.tight_layout()
plt.savefig('unandstable_dc_noncoop.pdf',bboc_inches="tight")


# %% [code]
fig, ax = plt.subplots(figsize=(2.9, 2))
#plt.plot(interfaces[::2],np.array(mean_dc)[::2]/500,"s",color="#313994",markeredgecolor = "#313994")
#plt.errorbar(interfaces[::2],np.array(mean_dc)[::2]/500,np.array(std_dc)[::2]/500,color="#313994")
ax.plot(interfaces[1::2],np.array(mean_oc2_unst)[1::2],"s",color="red",markeredgecolor = "red")
ax.errorbar(interfaces[1::2],np.array(mean_oc2_unst)[1::2],np.array(std_oc2_unst)[1::2],color="red")

ax2 = ax.twinx()
#plt.plot(interfaces[::2],mean_oc2[::2],"o",color="#313994",markeredgecolor = "#313994")
#plt.errorbar(interfaces[::2],mean_oc2[::2],std_oc2[::2],color="#313994")
ax2.plot(interfaces[1::2],np.array(mean_dc_unst[1::2])/500,"o",color="red",markeredgecolor = "red")
ax2.errorbar(interfaces[1::2],np.array(mean_dc_unst[1::2])/500,np.array(std_dc_unst[1::2])/500,color="red")

ax.set_ylim([0.9,1])
ax2.set_ylim([0,1])
plt.xlim([0,500])
ax.set_xlabel('Interfaces/CHE-1',size=13,fontname="Arial")
ax.set_ylabel('Occ che-1 promoter',size=13,fontname="Arial")
plt.gca().invert_xaxis()


# %% [code]
fig = plt.figure(1, figsize=(2, 2))
plt.plot(interfaces*bool_a,np.array(mean_m)*bool_a,"o",color="#313994")
plt.errorbar(interfaces*bool_a,np.array(mean_m)*bool_a,np.array(std_m)*bool_a,color="#313994")
plt.plot(interfaces*bool_a,np.array(mean_m_unst)*bool_a,"o",color="red")
plt.errorbar(interfaces*bool_a,np.array(mean_m_unst)*bool_a,np.array(std_m_unst)*bool_a,color="red")


#plt.ylim([0,1])
#plt.xlim([0,500])
plt.gca().invert_xaxis()

plt.xlabel('Interfaces/CHE-1',size=13,fontname="Arial")
plt.ylabel('che-1 mRNA',size=13,fontname="Arial")

plt.savefig('bothunstable_m.pdf',bboc_inches="tight")

# %% [code]
