# Supplementary material for: Mechanism of life-long maintenance of neuron identity despite molecular fluctuations
Source: eLife. 2021 Dec 15;10:e66955. doi: 10.7554/eLife.66955 (PMC8735970; doi:10.7554/eLife.66955)
Supplement: Figure 4—source data 1. [file elife-66955-fig4-data1.zip › Figure 4-source data/Medium_stab.txt]

0
1
0
426
74
606
5
0

0
1
0
431
69
611
4
0

0
1
0
432
68
612
3
0

0
1
0
431
69
611
4
0

0
1
0
422
78
602
2
0

0
1
0
427
73
607
3
0

0
1
0
413
87
593
4
0

0
1
0
430
70
610
6
0

0
1
0
423
77
603
2
0

0
1
0
424
76
604
3
0

0
1
0
433
67
613
3
0

0
1
0
428
72
608
5
0

0
1
0
432
68
612
5
0

0
0
1
415
85
594
5
0

0
0
1
424
76
603
4
0

1
1
0
425
75
585
2
0

1
1
0
427
73
587
3
0

1
1
0
416
84
576
5
0

1
1
0
441
59
601
3
0

1
1
0
425
75
585
5
0

2
1
0
431
69
571
1
0

2
1
0
433
67
573
6
0

2
1
0
425
75
565
3
0

2
1
0
433
67
573
2
0

2
1
0
426
74
566
3
0

2
1
0
431
69
571
1
0

2
1
0
418
82
558
3
0

2
1
0
432
68
572
3
0

2
1
0
426
74
566
4
0

2
1
0
421
79
561
4
0

2
1
0
424
76
564
4
0

2
1
0
421
79
561
2
0

2
1
0
426
74
566
3
0

2
1
0
428
72
568
4
0

2
1
0
431
69
571
4
0

3
1
0
429
71
549
2
0

3
1
0
442
58
562
3
0

3
0
1
431
69
550
3
0

3
1
0
430
70
550
4
1166534328

3
1
0
422
78
542
4
0

3
1
0
417
83
537
2
0

3
1
0
426
74
546
1
0

3
1
0
436
64
556
4
0

3
0
1
441
59
560
4
0

3
1
0
424
76
544
3
0

3
1
0
433
67
553
4
0

3
1
0
420
80
540
3
0

3
1
0
436
64
556
2
1166534328

3
0
1
432
68
551
3
0

3
1
0
431
69
551
2
0

4
1
0
433
67
533
2
0

4
1
0
436
64
536
3
1166534328

4
1
0
430
70
530
1
0

4
1
0
437
63
537
2
0

4
1
0
422
78
522
2
0

4
1
0
434
66
534
2
0

4
1
0
432
68
532
3
0

4
1
0
444
56
544
3
0

4
1
0
437
63
537
4
0

4
1
0
420
80
520
6
1166534328

4
1
0
430
70
530
4
0

4
1
0
440
60
540
4
1908874354

4
1
0
426
74
526
5
0

4
1
0
421
79
521
3
0

4
1
0
433
67
533
2
0

5
1
0
427
73
507
3
0

5
1
0
442
58
522
2
0

5
1
0
442
58
522
3
1908874354

5
1
0
433
67
513
3
0

5
1
0
421
79
501
3
0

6
1
0
432
68
492
4
0

6
0
1
449
51
508
2
0

6
1
0
428
72
488
3
0

6
1
0
449
51
509
4
0

6
1
0
439
61
499
2
0

7
1
0
433
67
473
2
1908874354

7
1
0
439
61
479
2
0

7
0
1
446
54
485
2
0

7
1
0
432
68
472
3
0

7
1
0
440
60
480
3
0

8
0
1
442
58
461
3
0

8
1
0
445
55
465
2
-612725100

8
1
0
452
48
472
2
0

8
1
0
448
52
468
3
0

8
1
0
438
62
458
3
0

9
1
0
442
58
442
1
0

9
0
1
433
67
432
2
0

9
1
0
445
55
445
2
1908874354

9
1
0
448
52
448
4
0

9
1
0
442
58
442
0
0

10
1
0
448
52
428
2
0

10
1
0
448
52
428
0
0

10
1
0
443
57
423
4
310431458

10
0
1
438
62
417
1
0

10
0
1
440
60
419
2
0

11
1
0
438
62
398
3
0

11
0
1
451
49
410
3
0

11
0
1
445
55
404
1
0

11
1
0
447
53
407
1
0

11
1
0
444
56
404
1
0

12
1
0
443
57
383
1
0

12
0
1
452
48
391
2
1908874354

12
1
0
452
48
392
1
0

12
0
1
447
53
386
2
0

12
1
0
438
62
378
2
-1129188610

13
0
1
457
43
376
1
0

13
1
0
449
51
369
1
0

13
1
0
442
58
362
1
0

13
1
0
450
50
370
1
0

13
1
0
444
56
364
1
0

14
1
0
457
43
357
2
0

14
1
0
448
52
348
0
0

14
1
0
454
46
354
1
0

14
1
0
454
46
354
2
0

14
1
0
457
43
357
2
0

15
1
0
449
51
329
1
0

15
1
0
460
40
340
3
1908874354

15
1
0
459
41
339
2
0

15
0
1
460
40
339
0
1166534328

15
1
0
458
42
338
3
0

16
1
0
450
50
310
2
1166534328

16
1
0
452
48
312
0
0

16
0
1
464
36
323
2
0

16
1
0
454
46
314
0
0

16
1
0
454
46
314
1
0

17
1
0
454
46
294
3
0

17
1
0
452
48
292
0
0

17
1
0
455
45
295
3
0

17
1
0
458
42
298
1
0

17
1
0
456
44
296
1
0

18
1
0
464
36
284
1
1908874354

18
1
0
471
29
291
1
0

18
0
1
460
40
279
1
1705287276

18
0
1
464
36
283
1
1908874354

18
1
0
450
50
270
2
-706350746

19
1
0
460
40
260
0
1908874354

19
1
0
469
31
269
2
-1129188610

19
1
0
453
47
253
0
0

19
1
0
464
36
264
0
0

19
1
0
462
38
262
1
0

19
1
0
469
31
269
2
0

19
1
0
459
41
259
2
0

19
1
0
463
37
263
0
0

19
1
0
469
31
269
1
0

19
0
1
463
37
262
1
0

20
1
0
463
37
243
1
0

20
1
0
465
35
245
0
0

20
1
0
460
40
240
1
0

20
1
0
461
39
241
0
0

20
1
0
462
38
242
1
1908874354

20
1
0
469
31
249
1
1166534328

20
1
0
459
41
239
2
0

20
1
0
468
32
248
1
0

20
1
0
458
42
238
0
0

20
1
0
461
39
241
0
0

21
1
0
471
29
231
0
0

21
1
0
461
39
221
1
0

21
1
0
475
25
235
1
0

21
1
0
460
40
220
1
-1129188610

21
1
0
476
24
236
1
0

21
1
0
472
28
232
2
0

21
0
1
466
34
225
1
0

21
1
0
471
29
231
1
0

21
1
0
470
30
230
1
0

21
1
0
460
40
220
1
0

22
1
0
472
28
212
1
310431458

22
1
0
474
26
214
1
0

22
1
0
472
28
212
1
0

22
1
0
469
31
209
0
0

22
1
0
472
28
212
2
0

22
1
0
469
31
209
0
0

22
1
0
467
33
207
1
0

22
1
0
470
30
210
1
0

22
1
0
471
29
211
0
0

22
1
0
461
39
201
1
0

23
1
0
462
38
182
0
0

23
1
0
476
24
196
1
0

23
1
0
468
32
188
1
0

23
1
0
466
34
186
1
0

23
1
0
471
29
191
0
0

23
1
0
474
26
194
0
0

23
1
0
477
23
197
1
1908874354

23
1
0
473
27
193
0
0

23
0
1
477
23
196
0
0

23
1
0
465
35
185
0
0

24
1
0
477
23
177
1
0

24
1
0
478
22
178
0
0

24
1
0
481
19
181
0
0

24
1
0
479
21
179
0
0

24
1
0
475
25
175
0
0

24
1
0
468
32
168
0
0

24
1
0
479
21
179
0
0

24
1
0
472
28
172
0
0

24
1
0
484
16
184
1
0

24
1
0
478
22
178
0
0

25
1
0
473
27
153
0
0

25
1
0
475
25
155
0
0

25
1
0
474
26
154
0
0

25
1
0
475
25
155
0
0

25
1
0
477
23
157
0
0

25
1
0
483
17
163
0
0

25
0
1
482
18
161
0
0

25
1
0
477
23
157
0
0

25
1
0
475
25
155
0
0

25
1
0
479
21
159
0
0

26
1
0
480
20
140
1
-1445766479

26
1
0
482
18
142
0
0

26
1
0
482
18
142
0
0

26
1
0
486
14
146
0
0

26
1
0
485
15
145
0
0

26
1
0
483
17
143
1
0

26
1
0
471
29
131
1
0

26
1
0
486
14
146
1
0

26
1
0
480
20
140
0
0

26
1
0
476
24
136
0
0

27
1
0
486
14
126
0
0

27
1
0
486
14
126
0
0

27
1
0
480
20
120
1
0

27
1
0
479
21
119
0
0

27
1
0
483
17
123
0
0

27
1
0
484
16
124
0
0

27
1
0
485
15
125
0
0

27
1
0
480
20
120
1
1908874354

27
1
0
480
20
120
1
-958691161

27
1
0
487
13
127
1
0

28
1
0
483
17
103
0
0

28
1
0
484
16
104
0
-1445766479

28
1
0
482
18
102
0
0

28
1
0
482
18
102
0
0

28
1
0
485
15
105
1
-612725100

28
1
0
488
12
108
0
0

28
1
0
488
12
108
0
0

28
1
0
483
17
103
0
0

28
1
0
484
16
104
0
0

28
1
0
485
15
105
0
0

29
0
1
485
15
84
0
0

29
1
0
485
15
85
0
0

29
1
0
484
16
84
0
-612725100

29
1
0
491
9
91
0
0

29
0
1
487
13
86
0
0

29
1
0
485
15
85
0
0

29
1
0
486
14
86
0
0

29
1
0
493
7
93
0
0

29
1
0
481
19
81
0
0

29
1
0
486
14
86
0
0

30
1
0
494
6
74
0
0

30
1
0
490
10
70
0
0

30
1
0
492
8
72
0
0

30
1
0
490
10
70
0
0

30
1
0
490
10
70
0
0

30
1
0
491
9
71
0
0

30
1
0
488
12
68
0
0

30
1
0
495
5
75
0
0

30
0
1
487
13
66
0
0

30
1
0
489
11
69
0
0

31
1
0
495
5
55
0
0

31
1
0
490
10
50
0
0

31
1
0
493
7
53
0
1705287276

31
1
0
496
4
56
0
0

31
1
0
498
2
58
0
0

31
1
0
489
11
49
0
0

31
1
0
492
8
52
0
0

31
1
0
497
3
57
0
0

31
1
0
489
11
49
0
0

31
1
0
495
5
55
0
1705287276

32
1
0
496
4
36
0
0

32
1
0
496
4
36
0
0

32
1
0
497
3
37
0
0

32
1
0
495
5
35
0
0

32
1
0
498
2
38
0
0

32
1
0
494
6
34
0
0

32
1
0
495
5
35
0
0

32
1
0
495
5
35
0
1166534328

32
1
0
496
4
36
0
0

32
1
0
495
5
35
0
1908874354

33
1
0
499
1
19
0
0

33
1
0
498
2
18
0
0

33
1
0
495
5
15
0
0

33
1
0
499
1
19
0
0

33
1
0
498
2
18
0
0

33
1
0
499
1
19
0
0

33
1
0
496
4
16
0
0

33
1
0
494
6
14
0
0

33
1
0
496
4
16
0
0

33
1
0
496
4
16
0
0
