# Supplementary material for: Mechanism of life-long maintenance of neuron identity despite molecular fluctuations
Source: eLife. 2021 Dec 15;10:e66955. doi: 10.7554/eLife.66955 (PMC8735970; doi:10.7554/eLife.66955)
Supplement: Figure 4—source data 1. [file elife-66955-fig4-data1.zip › Figure 4-source data/Fig4 and sup.ipynb]

# %% [code]
import numpy as np
import matplotlib
import matplotlib.pyplot as plt
import pandas as pd
import seaborn as sns
from matplotlib.colors import LogNorm

%matplotlib inline

# %% [code]
# 500 0.03 MONOMER

bind = [100,10,1,0.1]
unbind = [0.1,1,10,100]

lifetime = np.array([[0.01,0.01,0.01,12],[0.01,200,46890,55593602],[1*10**27,1*10**27,1*10**27,1*10**27],[1*10**27,1*10**27,1*10**27,1*10**27]])

lifetime2=pd.DataFrame(lifetime, index=bind, columns=unbind,dtype=float)

# %% [code]
# Fig 4C
fig, ax = plt.subplots(figsize=(4, 2))

ax.set_xticks(np.arange(len(unbind)))

ax.set_yticks(np.arange(len(bind)))
ax.set_xticklabels(unbind)
ax.set_yticklabels(bind)
plt.minorticks_on()
ax.set_xticks([0.5,1.5,2.5],minor = True)
ax.set_yticks([0.5,1.5,2.5],minor = True)

ax.grid(True,which='minor',color = "white",linestyle='-')

im = ax.imshow(lifetime2,norm=LogNorm(0.001,365*100000),cmap = 'RdYlBu',interpolation = "nearest") 

cbar = fig.colorbar(im,ticks=[0.0166, 1, 365, 365*10000])
cbar.ax.set_yticklabels(['hour','Day', 'Year', '>10.000 years']) 
#plt.savefig('MONOmer.pdf',bboc_inches="tight")

# %% [code]


# %% [code]
# 500 0.03 1 COOP

bind = [100,10,1,0.1]
unbind = [0.1,1,10,100]

lifetime = np.array([[0.01,0.01,0.01,0.01],[0.01,2.8,40,849],[100000,2.48*10**16,2*10**21,2*10**21],[2*10**21,2*10**25,4.5*10**25,4.78*10**25]])

lifetime2=pd.DataFrame(lifetime, index=bind, columns=unbind,dtype=float)

# %% [code]
# Fig 4C

fig, ax = plt.subplots(figsize=(3, 1.5))

ax.set_xticks(np.arange(len(unbind)))

ax.set_yticks(np.arange(len(bind)))
ax.set_xticklabels(unbind)
ax.set_yticklabels(bind)
plt.minorticks_on()
ax.set_xticks([0.5,1.5,2.5],minor = True)
ax.set_yticks([0.5,1.5,2.5],minor = True)

ax.grid(True,which='minor',color = "white",linestyle='-')

im = ax.imshow(lifetime2,norm=LogNorm(0.001,365*100000),cmap = 'RdYlBu',interpolation = "nearest") 

cbar = fig.colorbar(im,ticks=[0.0166, 1, 365, 365*10000])
cbar.ax.set_yticklabels(['hour','Day',  'Year', '>10.000 years']) 
#plt.savefig('b1_temp.pdf',bboc_inches="tight")

# %% [code]
# 500 0.03 100 COOP

bind = [100,10,1,0.1]
unbind = [0.1,1,10,100]

lifetime = np.array([[0.01,0.01,0.01,0.01],[0.01,0.01,0.01,0.1],[0.01,0.1,2,19.87],[113666,2*10**7,4.5*10**13,4.78*10**12]])

lifetime2=pd.DataFrame(lifetime, index=bind, columns=unbind,dtype=float)

# %% [code]
# Fig 4C
fig, ax = plt.subplots(figsize=(3, 1.5))

ax.set_xticks(np.arange(len(unbind)))

ax.set_yticks(np.arange(len(bind)))
ax.set_xticklabels(unbind)
ax.set_yticklabels(bind)
plt.minorticks_on()
ax.set_xticks([0.5,1.5,2.5],minor = True)
ax.set_yticks([0.5,1.5,2.5],minor = True)

ax.grid(True,which='minor',color = "white",linestyle='-')


im = ax.imshow(lifetime2,norm=LogNorm(0.001,365*100000),cmap = 'RdYlBu',interpolation = "nearest") 

cbar = fig.colorbar(im,ticks=[0.0166, 1, 365, 365*10000])
cbar.ax.set_yticklabels(['hour','Day', 'Year', '>10.000 years']) 
#plt.savefig('bO100_temp.pdf',bboc_inches="tight")

# %% [code]


# %% [code]
# 500 0.03 b1 10

bind = [100,10,1,0.1]
unbind = [0.1,1,10,100]

lifetime = np.array([[0.01,0.01,0.01,0.01],[0.01,0.01,0.4,1],[0.01,1447,7203300,2.8*10**8],[2.8*10**18,2.8*10**21,2.8*10**25,2.8*10**25]])

lifetime2=pd.DataFrame(lifetime, index=bind, columns=unbind,dtype=float)

# %% [code]
# Supp fig 4A
fig, ax = plt.subplots(figsize=(4, 2))

ax.set_xticks(np.arange(len(unbind)))

ax.set_yticks(np.arange(len(bind)))
ax.set_xticklabels(unbind)
ax.set_yticklabels(bind)
plt.minorticks_on()
ax.set_xticks([0.5,1.5,2.5],minor = True)
ax.set_yticks([0.5,1.5,2.5],minor = True)

ax.grid(True,which='minor',color = "white",linestyle='-')


im = ax.imshow(lifetime2,norm=LogNorm(0.001,365*100000),cmap = 'RdYlBu',interpolation = "nearest") 

cbar = fig.colorbar(im,ticks=[0.0166, 1, 365, 365*10000])
cbar.ax.set_yticklabels(['hour','Day', 'Year', '>10.000 years']) 
#plt.savefig('bO10_temp.pdf',bboc_inches="tight")

# %% [code]
# Supp fig 4B
fig, ax = plt.subplots(figsize=(4, 2))

ax.set_xticks(np.arange(len(unbind)))

ax.set_yticks(np.arange(len(bind)))
ax.set_xticklabels(unbind)
ax.set_yticklabels(bind)
plt.minorticks_on()
ax.set_xticks([0.5,1.5,2.5],minor = True)
ax.set_yticks([0.5,1.5,2.5],minor = True)

ax.grid(True,which='minor',color = "white",linestyle='-')

im = ax.imshow(lifetime2,norm=LogNorm(0.001,365*100000),cmap = 'RdYlBu',interpolation = "nearest") 

cbar = fig.colorbar(im,ticks=[0.0166, 1, 365, 365*10000])
cbar.ax.set_yticklabels(['hour','Day', 'Year', '>10.000 years']) 
#plt.savefig('bo10_targets1000.pdf',bboc_inches="tight")

# %% [code]


# %% [code]
# 500 0.03 100 depletion NON COOP

bind = [1,0.1]
unbind = [0.1,1,10,100]

lifetime = np.array([[1,2,7,14],[1,7,65,383]])

lifetime2=pd.DataFrame(lifetime, index=bind, columns=unbind,dtype=float)

# %% [code]
# Fig 4F
fig, ax = plt.subplots(figsize=(2.1, 1.5))

ax.set_xticks(np.arange(len(unbind)))
ax.set_yticks(np.arange(len(bind)))
ax.set_xticklabels(unbind)
ax.set_yticklabels(bind)

ax.grid(False)

im = ax.imshow(lifetime2,norm=LogNorm(0.5,365),cmap = 'RdYlBu',interpolation = "nearest") 

cbar = fig.colorbar(im,ticks=[1, 30,365])
cbar.ax.set_yticklabels(['Day', "Month",'Year']) 
plt.minorticks_on()
ax.set_xticks([0.5,1.5,2.5],minor = True)
ax.set_yticks([0.5,1.5],minor = True)
ax.grid(True,which='minor',color = "white",linestyle='-')

#plt.savefig('noncoop_del.pdf',bboc_inches="tight")

# %% [code]


# %% [code]
# 500 1 depletion COOP

bind = [1,0.1]
unbind = [0.1,1,10,100]

lifetime = np.array([[0.01,0.01,0.3,0.58],[0.333,0.29,2,5]])

lifetime2=pd.DataFrame(lifetime, index=bind, columns=unbind,dtype=float)


# %% [code]
# Supp fig 4D
fig, ax = plt.subplots(figsize=(2.5, 2))

ax.set_xticks(np.arange(len(unbind)))
ax.set_yticks(np.arange(len(bind)))
ax.set_xticklabels(unbind)
ax.set_yticklabels(bind)

ax.grid(False)

im = ax.imshow(lifetime2,norm=LogNorm(0.04*5,7),cmap = 'RdYlBu',interpolation = "nearest") 

cbar = fig.colorbar(im,ticks=[0.04166*5, 1, 7])
cbar.ax.set_yticklabels(['>5 hours','Day', 'Week']) 
#plt.savefig('b1_temp_depl.pdf',bboc_inches="tight")

# %% [code]
