# Supplementary material for: Mechanism of life-long maintenance of neuron identity despite molecular fluctuations
Source: eLife. 2021 Dec 15;10:e66955. doi: 10.7554/eLife.66955 (PMC8735970; doi:10.7554/eLife.66955)
Supplement: Figure 4—source data 1. [file elife-66955-fig4-data1.zip › Figure 4-source data/Low_stab.txt]

0
1
0
225
275
405
3
0

0
1
0
227
273
407
1
0

0
1
0
215
285
395
2
0

0
1
0
217
283
397
1
0

0
1
0
215
285
395
2
0

0
1
0
230
270
410
2
0

0
1
0
235
265
415
4
0

0
1
0
229
271
409
3
0

0
1
0
224
276
404
5
0

0
0
1
216
284
395
2
0

0
1
0
233
267
413
3
0

0
1
0
215
285
395
3
0

0
1
0
225
275
405
2
0

0
1
0
217
283
397
3
0

0
1
0
227
273
407
2
0

1
1
0
221
279
381
2
0

1
1
0
234
266
394
2
0

1
1
0
235
265
395
2
0

1
0
1
227
273
386
2
0

1
1
0
236
264
396
2
0

1
1
0
206
294
366
1
0

1
1
0
225
275
385
4
0

1
0
1
228
272
387
4
0

1
1
0
236
264
396
3
0

1
1
0
224
276
384
1
0

1
0
1
223
277
382
2
0

1
1
0
222
278
382
2
0

1
1
0
226
274
386
3
0

1
1
0
221
279
381
3
0

1
1
0
227
273
387
3
0

1
1
0
222
278
382
3
0

1
1
0
200
300
360
3
0

1
1
0
231
269
391
3
0

1
1
0
223
277
383
2
0

1
1
0
228
272
388
3
0

1
1
0
223
277
383
2
0

1
1
0
237
263
397
2
0

1
1
0
245
255
405
4
0

1
0
1
242
258
401
3
0

1
1
0
218
282
378
3
0

1
1
0
230
270
390
6
0

1
0
1
225
275
384
3
0

1
1
0
234
266
394
4
0

1
1
0
234
266
394
3
0

1
1
0
212
288
372
2
0

1
1
0
229
271
389
1
0

1
1
0
261
239
421
5
0

1
1
0
233
267
393
4
0

1
0
1
227
273
386
3
0

1
1
0
242
258
402
2
0

1
0
1
230
270
389
3
0

1
1
0
233
267
393
3
0

1
1
0
230
270
390
2
0

1
1
0
229
271
389
3
0

1
1
0
222
278
382
0
0

1
1
0
220
280
380
1
0

1
1
0
237
263
397
2
0

1
1
0
252
248
412
4
0

1
1
0
227
273
387
3
0

1
1
0
239
261
399
3
0

1
1
0
249
251
409
2
0

1
1
0
241
259
401
3
0

1
1
0
232
268
392
2
0

1
1
0
236
264
396
1
0

1
1
0
233
267
393
1
0

2
1
0
237
263
377
3
0

2
1
0
246
254
386
2
0

2
1
0
230
270
370
0
0

2
1
0
250
250
390
4
0

2
1
0
232
268
372
3
0

2
1
0
239
261
379
2
0

2
1
0
232
268
372
2
0

2
1
0
231
269
371
3
0

2
1
0
230
270
370
4
0

2
1
0
228
272
368
3
0

2
1
0
234
266
374
4
0

2
1
0
230
270
370
1
0

2
1
0
242
258
382
1
0

2
1
0
242
258
382
1
0

2
1
0
240
260
380
5
0

2
1
0
218
282
358
2
0

2
1
0
236
264
376
3
0

2
1
0
242
258
382
2
0

2
1
0
242
258
382
2
0

2
1
0
219
281
359
1
0

2
1
0
233
267
373
3
0

2
1
0
222
278
362
4
0

2
1
0
230
270
370
3
0

2
0
1
230
270
369
1
0

2
1
0
236
264
376
4
0

2
1
0
230
270
370
4
0

2
1
0
240
260
380
3
0

2
1
0
223
277
363
3
0

2
1
0
236
264
376
3
0

2
1
0
229
271
369
0
0

2
1
0
229
271
369
2
0

2
1
0
239
261
379
2
0

2
1
0
236
264
376
5
0

2
1
0
239
261
379
3
0

2
1
0
243
257
383
2
0

2
1
0
243
257
383
2
0

2
1
0
235
265
375
4
0

2
1
0
240
260
380
4
0

2
1
0
240
260
380
3
0

2
1
0
260
240
400
2
0

2
1
0
236
264
376
5
0

2
1
0
241
259
381
3
0

2
0
1
235
265
374
2
0

2
1
0
225
275
365
2
0

2
1
0
248
252
388
3
0

2
1
0
231
269
371
2
0

2
1
0
239
261
379
3
0

2
1
0
233
267
373
2
0

2
1
0
224
276
364
3
1908874354

2
1
0
234
266
374
2
0

3
1
0
252
248
372
2
0

3
1
0
242
258
362
0
0

3
1
0
230
270
350
1
0

3
1
0
258
242
378
2
0

3
1
0
262
238
382
3
0

3
1
0
252
248
372
2
0

3
1
0
244
256
364
1
0

3
1
0
237
263
357
2
0

3
1
0
239
261
359
3
0

3
1
0
229
271
349
3
0

3
1
0
244
256
364
4
0

3
1
0
234
266
354
2
1908874354

3
1
0
239
261
359
1
0

3
1
0
228
272
348
3
0

3
1
0
238
262
358
1
0

3
1
0
242
258
362
4
0

3
1
0
236
264
356
3
1166534328

3
1
0
243
257
363
2
0

3
1
0
233
267
353
2
0

3
1
0
243
257
363
4
0

3
1
0
240
260
360
4
0

3
1
0
220
280
340
2
0

3
0
1
239
261
358
5
0

3
1
0
263
237
383
1
0

3
1
0
233
267
353
4
0

3
1
0
256
244
376
4
0

3
1
0
258
242
378
1
0

3
1
0
243
257
363
5
0

3
0
1
235
265
354
1
0

3
1
0
230
270
350
2
0

3
1
0
252
248
372
2
0

3
1
0
243
257
363
3
0

3
1
0
252
248
372
1
0

3
1
0
236
264
356
2
0

3
1
0
226
274
346
3
0

3
1
0
225
275
345
3
0

3
1
0
234
266
354
3
0

3
1
0
232
268
352
1
0

3
1
0
239
261
359
4
1908874354

3
1
0
241
259
361
3
0

3
1
0
227
273
347
1
0

3
1
0
229
271
349
3
0

3
1
0
232
268
352
0
0

3
1
0
250
250
370
4
0

3
1
0
234
266
354
1
0

3
1
0
245
255
365
3
0

3
1
0
251
249
371
1
0

3
1
0
264
236
384
1
0

3
1
0
246
254
366
3
0

3
1
0
240
260
360
1
1908874354

4
1
0
250
250
350
1
0

4
1
0
254
246
354
2
0

4
1
0
246
254
346
1
0

4
1
0
247
253
347
2
0

4
1
0
238
262
338
3
0

4
1
0
248
252
348
1
0

4
1
0
242
258
342
3
0

4
1
0
241
259
341
2
0

4
1
0
248
252
348
2
0

4
1
0
246
254
346
2
0

4
1
0
250
250
350
4
0

4
1
0
230
270
330
3
0

4
1
0
245
255
345
3
0

4
0
1
228
272
327
1
0

4
0
1
266
234
365
2
0

4
1
0
228
272
328
2
0

4
1
0
251
249
351
3
0

4
1
0
231
269
331
3
0

4
1
0
239
261
339
2
1908874354

4
1
0
255
245
355
2
1908874354

4
1
0
241
259
341
2
0

4
1
0
239
261
339
2
0

4
1
0
238
262
338
2
0

4
1
0
243
257
343
4
0

4
1
0
239
261
339
4
0

4
1
0
260
240
360
1
0

4
1
0
263
237
363
3
0

4
1
0
243
257
343
0
0

4
1
0
258
242
358
4
0

4
1
0
256
244
356
2
0

4
1
0
249
251
349
2
0

4
1
0
251
249
351
1
0

4
1
0
261
239
361
2
1166534328

4
1
0
235
265
335
3
0

4
1
0
247
253
347
3
0

4
1
0
236
264
336
1
0

4
0
1
249
251
348
1
0

4
0
1
245
255
344
2
0

4
1
0
242
258
342
1
0

4
1
0
253
247
353
0
0

4
1
0
253
247
353
2
0

4
1
0
249
251
349
2
0

4
1
0
237
263
337
2
0

4
1
0
232
268
332
1
0

4
1
0
249
251
349
2
0

4
0
1
226
274
325
2
0

4
1
0
256
244
356
2
0

4
1
0
241
259
341
0
0

4
1
0
230
270
330
3
0

4
0
1
247
253
346
3
0

5
1
0
252
248
332
2
0

5
1
0
243
257
323
5
0

5
1
0
237
263
317
2
0

5
1
0
254
246
334
2
0

5
1
0
242
258
322
3
0

5
0
1
240
260
319
1
0

5
0
1
258
242
337
2
0

5
1
0
264
236
344
2
0

5
0
1
237
263
316
1
1908874354

5
1
0
258
242
338
2
0

5
1
0
243
257
323
1
0

5
1
0
258
242
338
0
0

5
1
0
246
254
326
1
0

5
1
0
254
246
334
1
0

5
1
0
238
262
318
1
0

5
1
0
235
265
315
2
0

5
1
0
252
248
332
2
0

5
1
0
250
250
330
2
0

5
1
0
246
254
326
2
0

5
1
0
231
269
311
1
0

5
1
0
239
261
319
1
0

5
1
0
234
266
314
2
0

5
0
1
235
265
314
2
0

5
1
0
251
249
331
3
0

5
1
0
259
241
339
2
0

5
1
0
260
240
340
3
0

5
1
0
249
251
329
3
0

5
1
0
232
268
312
4
0

5
1
0
252
248
332
3
1908874354

5
1
0
253
247
333
0
0

5
1
0
265
235
345
2
0

5
1
0
256
244
336
1
0

5
1
0
242
258
322
3
0

5
1
0
255
245
335
1
0

5
1
0
251
249
331
1
0

5
1
0
251
249
331
1
0

5
1
0
242
258
322
2
0

5
1
0
252
248
332
1
0

5
1
0
243
257
323
4
0

5
1
0
248
252
328
2
0

5
1
0
252
248
332
2
0

5
1
0
240
260
320
0
0

5
1
0
233
267
313
2
0

5
1
0
267
233
347
2
0

5
0
1
258
242
337
1
0

5
1
0
270
230
350
2
0

5
1
0
265
235
345
2
0

5
0
1
239
261
318
3
0

5
1
0
243
257
323
2
0

5
1
0
249
251
329
2
0

6
1
0
253
247
313
1
0

6
1
0
263
237
323
1
0

6
1
0
251
249
311
4
-612725100

6
1
0
262
238
322
2
0

6
1
0
264
236
324
2
-612725100

6
1
0
267
233
327
2
0

6
1
0
262
238
322
1
0

6
1
0
251
249
311
2
0

6
1
0
263
237
323
3
0

6
1
0
250
250
310
3
0

6
1
0
253
247
313
3
0

6
1
0
260
240
320
2
0

6
1
0
255
245
315
1
0

6
1
0
247
253
307
2
0

6
0
1
253
247
312
3
0

6
1
0
252
248
312
3
0

6
1
0
256
244
316
1
0

6
1
0
279
221
339
1
0

6
1
0
258
242
318
2
0

6
1
0
246
254
306
0
0

6
1
0
257
243
317
1
0

6
1
0
264
236
324
4
0

6
1
0
266
234
326
1
0

6
1
0
245
255
305
2
0

6
1
0
240
260
300
0
0

6
1
0
264
236
324
3
1908874354

6
1
0
269
231
329
4
0

6
1
0
258
242
318
2
0

6
1
0
253
247
313
2
0

6
1
0
261
239
321
4
0

6
1
0
272
228
332
2
0

6
1
0
258
242
318
2
0

6
1
0
256
244
316
3
0

6
1
0
257
243
317
3
0

6
1
0
249
251
309
3
0

6
1
0
257
243
317
2
0

6
1
0
260
240
320
0
0

6
1
0
253
247
313
2
0

6
0
1
258
242
317
2
0

6
1
0
247
253
307
2
0

6
1
0
251
249
311
1
0

6
0
1
262
238
321
1
0

6
1
0
273
227
333
3
0

6
1
0
274
226
334
3
1908874354

6
1
0
255
245
315
2
0

6
1
0
253
247
313
0
0

6
1
0
259
241
319
2
0

6
1
0
250
250
310
4
0

6
1
0
260
240
320
2
0

6
0
1
250
250
309
2
0

7
1
0
257
243
297
2
0

7
1
0
259
241
299
2
0

7
1
0
264
236
304
2
0

7
0
1
271
229
310
3
0

7
1
0
273
227
313
1
0

7
1
0
268
232
308
2
1908874354

7
1
0
267
233
307
1
0

7
1
0
274
226
314
4
0

7
1
0
254
246
294
2
0

7
1
0
251
249
291
1
0

7
1
0
264
236
304
1
0

7
1
0
251
249
291
0
0

7
1
0
262
238
302
0
0

7
1
0
281
219
321
1
1908874354

7
1
0
262
238
302
3
0

7
1
0
254
246
294
3
0

7
1
0
274
226
314
0
0

7
1
0
255
245
295
2
0

7
1
0
265
235
305
2
0

7
1
0
256
244
296
2
0

7
1
0
263
237
303
1
0

7
1
0
259
241
299
5
0

7
1
0
267
233
307
1
0

7
1
0
256
244
296
5
0

7
1
0
260
240
300
1
0

7
0
1
258
242
297
3
0

7
1
0
273
227
313
1
0

7
1
0
256
244
296
2
0

7
1
0
272
228
312
3
0

7
1
0
270
230
310
1
0

7
1
0
253
247
293
2
0

7
1
0
251
249
291
2
0

7
1
0
268
232
308
2
0

7
1
0
270
230
310
2
0

7
1
0
245
255
285
5
0

7
1
0
257
243
297
3
0

7
0
1
264
236
303
0
0

7
1
0
274
226
314
4
0

7
1
0
243
257
283
1
0

7
1
0
267
233
307
2
0

7
1
0
267
233
307
2
0

7
1
0
268
232
308
1
0

7
1
0
254
246
294
1
0

7
1
0
265
235
305
4
0

7
1
0
256
244
296
3
0

7
1
0
252
248
292
1
0

7
1
0
247
253
287
1
1166534328

7
1
0
268
232
308
1
0

7
1
0
275
225
315
1
0

7
1
0
262
238
302
1
0

8
1
0
275
225
295
2
0

8
1
0
272
228
292
2
0

8
1
0
274
226
294
0
0

8
1
0
264
236
284
2
0

8
1
0
281
219
301
5
0

8
1
0
267
233
287
2
0

8
1
0
266
234
286
1
0

8
1
0
280
220
300
1
0

8
1
0
284
216
304
2
0

8
1
0
283
217
303
1
0

8
1
0
266
234
286
0
0

8
1
0
265
235
285
2
0

8
1
0
271
229
291
2
0

8
1
0
262
238
282
1
0

8
1
0
269
231
289
2
0

8
1
0
252
248
272
3
0

8
1
0
279
221
299
2
0

8
1
0
277
223
297
1
0

8
1
0
278
222
298
3
0

8
1
0
247
253
267
0
0

8
1
0
272
228
292
1
0

8
1
0
271
229
291
1
0

8
1
0
267
233
287
2
1908874354

8
1
0
257
243
277
3
0

8
1
0
262
238
282
3
0

8
1
0
266
234
286
1
0

8
1
0
265
235
285
0
0

8
1
0
263
237
283
2
0

8
1
0
265
235
285
1
0

8
0
1
266
234
285
3
0

8
1
0
259
241
279
3
0

8
1
0
254
246
274
2
0

8
1
0
274
226
294
4
0

8
1
0
267
233
287
1
0

8
1
0
272
228
292
1
0

8
1
0
264
236
284
3
0

8
1
0
265
235
285
2
0

8
1
0
266
234
286
3
0

8
1
0
259
241
279
2
1908874354

8
1
0
277
223
297
2
0

8
1
0
269
231
289
2
0

8
1
0
278
222
298
4
0

8
1
0
277
223
297
1
1166534328

8
1
0
250
250
270
2
0

8
1
0
266
234
286
1
0

8
1
0
267
233
287
1
0

8
1
0
283
217
303
1
0

8
1
0
267
233
287
2
0

8
1
0
270
230
290
1
0

8
1
0
277
223
297
1
0

9
1
0
276
224
276
2
0

9
1
0
250
250
250
0
0

9
1
0
279
221
279
1
0

9
1
0
257
243
257
2
0

9
1
0
270
230
270
2
0

9
1
0
272
228
272
2
0

9
1
0
269
231
269
1
1908874354

9
1
0
289
211
289
0
0

9
1
0
280
220
280
3
-612725100

9
1
0
277
223
277
2
0

9
1
0
283
217
283
2
0

9
1
0
272
228
272
3
0

9
1
0
288
212
288
1
1908874354

9
1
0
283
217
283
1
0

9
1
0
275
225
275
1
0

9
1
0
282
218
282
1
0

9
1
0
266
234
266
1
0

9
1
0
274
226
274
0
0

9
1
0
282
218
282
1
0

9
1
0
259
241
259
1
0

9
1
0
277
223
277
1
0

9
1
0
263
237
263
1
0

9
1
0
279
221
279
2
0

9
1
0
263
237
263
1
0

9
1
0
253
247
253
0
0

9
1
0
266
234
266
2
0

9
1
0
285
215
285
1
0

9
1
0
287
213
287
1
0

9
1
0
282
218
282
2
0

9
1
0
283
217
283
0
0

9
1
0
287
213
287
1
0

9
1
0
283
217
283
3
0

9
1
0
269
231
269
2
0

9
1
0
257
243
257
4
0

9
1
0
274
226
274
1
0

9
1
0
272
228
272
0
0

9
1
0
272
228
272
2
0

9
1
0
272
228
272
1
0

9
1
0
284
216
284
4
1908874354

9
1
0
256
244
256
1
0

9
1
0
277
223
277
1
0

9
1
0
275
225
275
2
0

9
1
0
257
243
257
2
0

9
1
0
280
220
280
1
0

9
1
0
268
232
268
1
0

9
1
0
277
223
277
1
0

9
1
0
273
227
273
1
0

9
1
0
274
226
274
3
1908874354

9
1
0
278
222
278
0
0

9
1
0
295
205
295
1
0

10
1
0
271
229
251
1
0

10
1
0
270
230
250
2
0

10
1
0
267
233
247
2
0

10
1
0
292
208
272
2
0

10
1
0
259
241
239
2
0

10
1
0
274
226
254
0
-612725100

10
0
1
270
230
249
1
0

10
1
0
279
221
259
1
0

10
1
0
275
225
255
0
0

10
1
0
291
209
271
1
0

10
1
0
274
226
254
2
0

10
1
0
274
226
254
2
-1129188610

10
1
0
260
240
240
1
0

10
1
0
277
223
257
0
0

10
1
0
273
227
253
2
0

10
1
0
275
225
255
1
0

10
1
0
280
220
260
0
0

10
1
0
285
215
265
1
0

10
1
0
270
230
250
0
1908874354

10
1
0
285
215
265
0
0

10
1
0
269
231
249
0
0

10
1
0
294
206
274
1
0

10
1
0
263
237
243
2
0

10
1
0
279
221
259
1
-612725100

10
1
0
294
206
274
1
0

10
1
0
288
212
268
2
0

10
1
0
281
219
261
3
0

10
1
0
272
228
252
0
0

10
1
0
271
229
251
1
0

10
1
0
277
223
257
2
0

10
1
0
273
227
253
1
0

10
1
0
270
230
250
0
0

10
0
1
277
223
256
2
0

10
1
0
294
206
274
1
0

10
1
0
284
216
264
1
0

10
1
0
283
217
263
3
0

10
1
0
283
217
263
0
0

10
1
0
284
216
264
2
0

10
1
0
288
212
268
2
0

10
1
0
279
221
259
2
0

10
0
1
272
228
251
2
0

10
1
0
259
241
239
1
0

10
0
1
290
210
269
2
0

10
1
0
279
221
259
1
0

10
1
0
280
220
260
2
0

10
1
0
274
226
254
1
0

10
1
0
268
232
248
1
-132294746

10
0
1
281
219
260
2
0

10
1
0
273
227
253
2
0

10
1
0
271
229
251
1
0

11
1
0
287
213
247
2
0

11
1
0
286
214
246
2
0

11
1
0
295
205
255
2
0

11
1
0
298
202
258
3
0

11
1
0
288
212
248
1
0

11
1
0
295
205
255
1
0

11
1
0
273
227
233
2
0

11
1
0
289
211
249
0
0

11
1
0
295
205
255
1
0

11
1
0
272
228
232
2
0

11
0
1
276
224
235
1
0

11
1
0
282
218
242
0
0

11
1
0
273
227
233
3
0

11
1
0
298
202
258
1
0

11
1
0
291
209
251
2
1908874354

11
1
0
286
214
246
1
0

11
1
0
291
209
251
1
0

11
1
0
298
202
258
1
0

11
1
0
266
234
226
4
0

11
1
0
292
208
252
2
0

11
1
0
284
216
244
2
0

11
1
0
278
222
238
1
0

11
1
0
291
209
251
3
0

11
0
1
296
204
255
1
0

11
1
0
288
212
248
1
0

11
1
0
279
221
239
1
0

11
1
0
288
212
248
2
0

11
1
0
285
215
245
2
0

11
1
0
292
208
252
1
0

11
1
0
299
201
259
2
0

11
1
0
301
199
261
2
0

11
1
0
292
208
252
4
0

11
1
0
301
199
261
0
0

11
1
0
290
210
250
3
0

11
1
0
266
234
226
0
0

11
1
0
297
203
257
2
0

11
1
0
275
225
235
1
0

11
1
0
294
206
254
1
0

11
1
0
288
212
248
1
0

11
1
0
280
220
240
2
0

11
1
0
303
197
263
1
0

11
1
0
277
223
237
1
0

11
1
0
264
236
224
1
0

11
1
0
282
218
242
1
0

11
1
0
288
212
248
2
0

11
1
0
283
217
243
1
0

11
1
0
283
217
243
0
0

11
1
0
283
217
243
0
0

11
1
0
305
195
265
1
0

11
1
0
285
215
245
3
0

12
1
0
284
216
224
4
0

12
1
0
292
208
232
2
0

12
1
0
292
208
232
2
1908874354

12
1
0
292
208
232
1
0

12
1
0
285
215
225
2
-612725100

12
1
0
292
208
232
2
0

12
1
0
287
213
227
0
0

12
1
0
306
194
246
2
0

12
1
0
303
197
243
3
0

12
1
0
310
190
250
1
0

12
1
0
282
218
222
0
0

12
1
0
288
212
228
3
0

12
1
0
298
202
238
2
0

12
1
0
301
199
241
1
0

12
1
0
296
204
236
2
0

12
1
0
298
202
238
0
0

12
1
0
294
206
234
2
0

12
1
0
297
203
237
0
0

12
1
0
306
194
246
3
0

12
1
0
297
203
237
0
0

12
1
0
283
217
223
2
0

12
1
0
300
200
240
0
0

12
0
1
295
205
234
1
0

12
1
0
269
231
209
1
0

12
1
0
294
206
234
2
0

12
1
0
298
202
238
3
0

12
1
0
304
196
244
1
0

12
1
0
295
205
235
2
1908874354

12
1
0
279
221
219
3
0

12
1
0
303
197
243
2
0

12
0
1
281
219
220
2
1908874354

12
1
0
293
207
233
1
0

12
1
0
293
207
233
1
0

12
1
0
271
229
211
2
0

12
1
0
304
196
244
4
0

12
1
0
289
211
229
1
0

12
1
0
286
214
226
1
-612725100

12
1
0
289
211
229
1
0

12
1
0
283
217
223
1
0

12
1
0
318
182
258
0
0

12
1
0
297
203
237
2
0

12
1
0
293
207
233
2
1166534328

12
1
0
305
195
245
1
0

12
0
1
302
198
241
2
1908874354

12
1
0
310
190
250
0
-132294746

12
1
0
290
210
230
1
0

12
1
0
276
224
216
0
0

12
1
0
297
203
237
0
0

12
1
0
291
209
231
1
0

12
1
0
306
194
246
1
0

13
1
0
312
188
232
3
0

13
1
0
290
210
210
1
0

13
1
0
299
201
219
0
0

13
1
0
294
206
214
0
0

13
1
0
314
186
234
2
0

13
1
0
304
196
224
0
0

13
1
0
312
188
232
3
0

13
1
0
296
204
216
0
0

13
1
0
312
188
232
0
0

13
1
0
307
193
227
0
1908874354

13
1
0
307
193
227
1
0

13
1
0
302
198
222
1
0

13
0
1
291
209
210
2
-1445766479

13
1
0
303
197
223
0
0

13
1
0
310
190
230
2
0

13
1
0
303
197
223
2
0

13
1
0
298
202
218
0
0

13
1
0
305
195
225
1
0

13
1
0
300
200
220
1
1166534328

13
1
0
298
202
218
0
0

13
1
0
300
200
220
2
0

13
0
1
299
201
218
0
0

13
1
0
308
192
228
1
0

13
1
0
302
198
222
1
0

13
1
0
284
216
204
1
0

13
1
0
301
199
221
1
0

13
1
0
303
197
223
2
0

13
1
0
283
217
203
1
0

13
1
0
294
206
214
2
0

13
1
0
300
200
220
0
0

13
0
1
319
181
238
1
1908874354

13
1
0
304
196
224
0
0

13
1
0
311
189
231
1
0

13
1
0
300
200
220
0
0

13
1
0
293
207
213
1
0

13
1
0
298
202
218
2
0

13
1
0
297
203
217
0
0

13
1
0
296
204
216
2
1908874354

13
1
0
289
211
209
1
0

13
1
0
296
204
216
1
0

13
1
0
308
192
228
1
0

13
1
0
296
204
216
0
0

13
1
0
311
189
231
2
0

13
1
0
303
197
223
1
0

13
1
0
291
209
211
0
0

13
1
0
293
207
213
0
0

13
1
0
310
190
230
1
0

13
1
0
311
189
231
0
0

13
1
0
306
194
226
1
0

13
1
0
287
213
207
1
0

14
1
0
333
167
233
2
0

14
1
0
306
194
206
1
0

14
1
0
321
179
221
2
0

14
1
0
298
202
198
2
0

14
1
0
301
199
201
2
0

14
1
0
319
181
219
2
0

14
1
0
311
189
211
0
0

14
1
0
308
192
208
1
0

14
1
0
322
178
222
1
0

14
1
0
311
189
211
2
0

14
1
0
306
194
206
1
0

14
1
0
317
183
217
1
0

14
1
0
316
184
216
2
0

14
1
0
316
184
216
3
0

14
1
0
300
200
200
1
0

14
1
0
320
180
220
0
1908874354

14
1
0
300
200
200
0
0

14
1
0
323
177
223
1
0

14
0
1
304
196
203
0
0

14
0
1
304
196
203
1
0

14
1
0
308
192
208
2
0

14
1
0
299
201
199
1
-1129188610

14
1
0
311
189
211
1
0

14
1
0
312
188
212
2
0

14
1
0
299
201
199
2
310431458

14
1
0
301
199
201
1
0

14
1
0
301
199
201
1
0

14
1
0
316
184
216
0
0

14
1
0
316
184
216
1
0

14
1
0
311
189
211
0
0

14
1
0
302
198
202
0
0

14
1
0
301
199
201
1
0

14
1
0
319
181
219
0
0

14
1
0
298
202
198
2
0

14
1
0
297
203
197
1
0

14
0
1
322
178
221
2
0

14
1
0
309
191
209
1
0

14
1
0
324
176
224
1
0

14
1
0
315
185
215
2
0

14
1
0
306
194
206
0
0

14
1
0
312
188
212
1
0

14
1
0
319
181
219
1
0

14
1
0
312
188
212
1
0

14
1
0
301
199
201
0
0

14
1
0
295
205
195
2
0

14
1
0
299
201
199
2
0

14
1
0
311
189
211
1
0

14
1
0
318
182
218
1
0

14
1
0
318
182
218
1
0

14
1
0
303
197
203
0
0

15
1
0
320
180
200
1
0

15
1
0
323
177
203
1
0

15
1
0
313
187
193
1
0

15
1
0
321
179
201
1
0

15
1
0
313
187
193
0
0

15
1
0
310
190
190
3
0

15
1
0
316
184
196
1
0

15
1
0
312
188
192
2
1166534328

15
1
0
315
185
195
1
0

15
1
0
322
178
202
1
0

15
1
0
310
190
190
1
0

15
1
0
320
180
200
0
0

15
0
1
324
176
203
1
0

15
1
0
313
187
193
0
0

15
1
0
322
178
202
1
0

15
1
0
323
177
203
1
0

15
1
0
331
169
211
1
0

15
1
0
307
193
187
0
0

15
1
0
316
184
196
1
0

15
1
0
305
195
185
1
310431458

15
1
0
307
193
187
1
0

15
1
0
314
186
194
1
0

15
1
0
310
190
190
1
0

15
1
0
309
191
189
2
0

15
1
0
328
172
208
1
0

15
1
0
319
181
199
2
0

15
1
0
310
190
190
1
0

15
1
0
317
183
197
2
0

15
1
0
323
177
203
0
0

15
1
0
320
180
200
2
0

15
1
0
311
189
191
1
0

15
1
0
299
201
179
0
1908874354

15
1
0
319
181
199
2
0

15
1
0
303
197
183
0
0

15
1
0
320
180
200
0
0

15
1
0
307
193
187
1
0

15
1
0
312
188
192
2
0

15
1
0
326
174
206
2
0

15
1
0
311
189
191
1
0

15
1
0
315
185
195
1
0

15
0
1
315
185
194
0
0

15
1
0
314
186
194
1
0

15
1
0
318
182
198
0
0

15
1
0
328
172
208
0
0

15
1
0
305
195
185
2
0

15
1
0
308
192
188
1
0

15
1
0
307
193
187
1
0

15
1
0
309
191
189
1
0

15
1
0
340
160
220
1
0

15
1
0
323
177
203
1
0

16
1
0
330
170
190
1
0

16
1
0
322
178
182
0
0

16
1
0
321
179
181
1
0

16
1
0
300
200
160
0
0

16
1
0
335
165
195
2
0

16
1
0
308
192
168
0
1705287276

16
1
0
319
181
179
1
0

16
1
0
331
169
191
1
0

16
0
1
327
173
186
2
0

16
1
0
319
181
179
1
0

16
1
0
319
181
179
1
0

16
1
0
321
179
181
1
0

16
1
0
325
175
185
1
0

16
1
0
318
182
178
1
0

16
1
0
323
177
183
0
1705287276

16
1
0
325
175
185
2
0

16
1
0
331
169
191
1
0

16
1
0
327
173
187
0
0

16
1
0
332
168
192
1
1908874354

16
1
0
326
174
186
0
-612725100

16
1
0
322
178
182
0
0

16
1
0
319
181
179
1
0

16
1
0
317
183
177
0
0

16
1
0
324
176
184
1
0

16
1
0
327
173
187
1
0

16
0
1
325
175
184
1
0

16
1
0
344
156
204
0
0

16
1
0
315
185
175
0
0

16
1
0
333
167
193
1
0

16
1
0
327
173
187
2
1166534328

16
1
0
313
187
173
0
0

16
1
0
314
186
174
1
0

16
1
0
332
168
192
0
0

16
1
0
341
159
201
1
0

16
1
0
317
183
177
1
0

16
1
0
328
172
188
1
0

16
1
0
328
172
188
0
0

16
1
0
313
187
173
1
0

16
1
0
319
181
179
1
0

16
1
0
320
180
180
1
0

16
1
0
326
174
186
0
1166534328

16
1
0
314
186
174
1
0

16
1
0
313
187
173
1
0

16
1
0
323
177
183
0
0

16
0
1
311
189
170
0
-958691161

16
1
0
334
166
194
0
1166534328

16
1
0
333
167
193
0
0

16
1
0
315
185
175
0
0

16
1
0
323
177
183
0
0

16
0
1
321
179
180
1
-612725100

17
1
0
330
170
170
2
0

17
1
0
339
161
179
0
0

17
1
0
340
160
180
0
0

17
1
0
340
160
180
2
0

17
1
0
339
161
179
1
0

17
1
0
334
166
174
1
0

17
1
0
324
176
164
1
0

17
1
0
342
158
182
0
0

17
0
1
339
161
178
0
0

17
1
0
336
164
176
2
0

17
1
0
327
173
167
2
0

17
1
0
346
154
186
1
0

17
1
0
329
171
169
1
0

17
1
0
319
181
159
0
0

17
1
0
340
160
180
0
0

17
1
0
328
172
168
1
0

17
1
0
336
164
176
1
0

17
1
0
329
171
169
1
0

17
1
0
345
155
185
1
0

17
1
0
326
174
166
1
0

17
1
0
337
163
177
1
0

17
1
0
338
162
178
1
0

17
1
0
335
165
175
1
0

17
1
0
323
177
163
0
0

17
1
0
335
165
175
0
0

17
1
0
334
166
174
0
1908874354

17
1
0
333
167
173
0
0

17
1
0
340
160
180
0
0

17
1
0
325
175
165
1
0

17
1
0
346
154
186
0
0

17
1
0
324
176
164
0
0

17
0
1
326
174
165
2
1908874354

17
1
0
320
180
160
2
310898782

17
1
0
336
164
176
1
0

17
1
0
333
167
173
1
-1129188610

17
0
1
325
175
164
2
0

17
1
0
324
176
164
2
0

17
1
0
323
177
163
0
0

17
1
0
335
165
175
3
0

17
1
0
329
171
169
0
0

17
1
0
324
176
164
0
-706350746

17
1
0
327
173
167
1
0

17
1
0
314
186
154
2
0

17
1
0
321
179
161
1
0

17
1
0
314
186
154
1
0

17
1
0
342
158
182
0
0

17
1
0
331
169
171
2
0

17
0
1
326
174
165
0
0

17
1
0
325
175
165
0
0

17
1
0
342
158
182
1
0

18
1
0
339
161
159
0
0

18
1
0
339
161
159
0
0

18
1
0
331
169
151
1
0

18
1
0
356
144
176
0
0

18
1
0
346
154
166
0
0

18
1
0
337
163
157
0
0

18
1
0
346
154
166
0
0

18
1
0
336
164
156
3
0

18
1
0
343
157
163
1
0

18
1
0
315
185
135
1
0

18
0
1
337
163
156
0
0

18
1
0
337
163
157
0
0

18
1
0
322
178
142
0
0

18
1
0
345
155
165
2
0

18
1
0
339
161
159
0
0

18
1
0
327
173
147
1
0

18
1
0
328
172
148
1
0

18
1
0
349
151
169
2
0

18
1
0
351
149
171
0
0

18
1
0
343
157
163
0
0

18
1
0
332
168
152
1
0

18
1
0
332
168
152
0
0

18
1
0
320
180
140
2
0

18
0
1
342
158
161
1
0

18
1
0
324
176
144
1
0

18
1
0
342
158
162
0
0

18
1
0
345
155
165
3
0

18
1
0
340
160
160
1
0

18
1
0
341
159
161
1
1908874354

18
1
0
333
167
153
2
0

18
1
0
325
175
145
0
0

18
1
0
339
161
159
0
0

18
1
0
330
170
150
1
0

18
1
0
340
160
160
1
0

18
1
0
343
157
163
2
0

18
1
0
334
166
154
0
0

18
1
0
348
152
168
0
0

18
1
0
340
160
160
1
0

18
1
0
338
162
158
0
0

18
1
0
334
166
154
1
0

18
1
0
357
143
177
2
0

18
1
0
341
159
161
0
0

18
1
0
346
154
166
0
0

18
0
1
345
155
164
0
0

18
0
1
323
177
142
2
0

18
1
0
334
166
154
0
0

18
1
0
345
155
165
0
0

18
0
1
329
171
148
1
0

18
1
0
344
156
164
1
-1445766479

18
1
0
338
162
158
1
0

19
1
0
369
131
169
2
0

19
0
1
342
158
141
1
0

19
1
0
345
155
145
0
0

19
1
0
336
164
136
0
0

19
1
0
352
148
152
1
1908874354

19
1
0
349
151
149
1
0

19
1
0
349
151
149
0
0

19
1
0
337
163
137
1
0

19
1
0
344
156
144
0
0

19
1
0
342
158
142
1
0

19
1
0
345
155
145
1
0

19
0
1
342
158
141
0
0

19
1
0
346
154
146
1
0

19
1
0
334
166
134
0
0

19
1
0
335
165
135
1
0

19
0
1
342
158
141
0
0

19
1
0
347
153
147
1
1908874354

19
1
0
354
146
154
0
0

19
1
0
351
149
151
0
0

19
1
0
338
162
138
0
0

19
0
1
348
152
147
1
0

19
1
0
366
134
166
0
0

19
1
0
358
142
158
1
0

19
1
0
358
142
158
0
0

19
1
0
343
157
143
0
0

19
1
0
324
176
124
0
1705287276

19
1
0
354
146
154
0
0

19
1
0
344
156
144
0
0

19
1
0
372
128
172
0
0

19
1
0
340
160
140
2
0

19
1
0
363
137
163
1
0

19
1
0
342
158
142
1
0

19
1
0
341
159
141
0
0

19
1
0
349
151
149
0
1908874354

19
1
0
347
153
147
1
1908874354

19
1
0
350
150
150
0
0

19
1
0
343
157
143
1
0

19
1
0
349
151
149
1
0

19
1
0
348
152
148
0
0

19
1
0
338
162
138
0
0

19
1
0
349
151
149
1
0

19
1
0
348
152
148
1
0

19
1
0
357
143
157
0
0

19
1
0
369
131
169
1
0

19
1
0
358
142
158
0
0

19
1
0
348
152
148
0
0

19
1
0
338
162
138
1
0

19
1
0
351
149
151
1
0

19
1
0
353
147
153
0
0

19
0
1
362
138
161
1
0

20
1
0
356
144
136
1
1705287276

20
1
0
371
129
151
0
0

20
1
0
358
142
138
0
0

20
1
0
355
145
135
1
0

20
1
0
360
140
140
1
0

20
1
0
350
150
130
0
0

20
1
0
361
139
141
0
-132294746

20
0
1
354
146
133
1
0

20
1
0
365
135
145
0
0

20
1
0
352
148
132
1
1908874354

20
1
0
352
148
132
0
0

20
1
0
373
127
153
0
0

20
1
0
359
141
139
0
0

20
1
0
348
152
128
2
0

20
1
0
362
138
142
0
0

20
1
0
357
143
137
1
0

20
1
0
354
146
134
0
0

20
1
0
354
146
134
1
0

20
1
0
349
151
129
0
0

20
1
0
344
156
124
0
0

20
1
0
347
153
127
1
0

20
1
0
359
141
139
0
0

20
1
0
354
146
134
0
0

20
1
0
360
140
140
0
0

20
1
0
351
149
131
1
0

20
1
0
365
135
145
0
0

20
1
0
353
147
133
0
0

20
1
0
359
141
139
1
0

20
1
0
354
146
134
0
0

20
1
0
354
146
134
0
0

20
1
0
344
156
124
1
0

20
0
1
344
156
123
0
0

20
1
0
351
149
131
0
0

20
1
0
350
150
130
0
1166534328

20
1
0
363
137
143
1
0

20
1
0
352
148
132
1
0

20
1
0
361
139
141
0
0

20
1
0
342
158
122
1
0

20
1
0
364
136
144
2
1908874354

20
1
0
343
157
123
0
0

20
1
0
353
147
133
0
0

20
1
0
352
148
132
0
0

20
0
1
358
142
137
0
0

20
1
0
353
147
133
2
1166534328

20
1
0
355
145
135
1
0

20
1
0
357
143
137
0
0

20
1
0
351
149
131
0
0

20
1
0
349
151
129
1
0

20
1
0
333
167
113
1
0

20
1
0
363
137
143
1
0

21
1
0
370
130
130
0
0

21
1
0
350
150
110
0
0

21
1
0
364
136
124
0
0

21
1
0
353
147
113
0
0

21
1
0
363
137
123
0
0

21
1
0
360
140
120
1
0

21
1
0
372
128
132
0
0

21
1
0
363
137
123
0
0

21
1
0
370
130
130
0
0

21
1
0
369
131
129
1
0

21
1
0
364
136
124
0
0

21
1
0
366
134
126
1
0

21
1
0
368
132
128
0
0

21
1
0
365
135
125
2
0

21
1
0
361
139
121
1
0

21
1
0
350
150
110
1
-612725100

21
1
0
367
133
127
0
0

21
1
0
356
144
116
0
310431458

21
1
0
355
145
115
0
0

21
1
0
363
137
123
0
0

21
1
0
348
152
108
0
0

21
1
0
365
135
125
0
0

21
1
0
358
142
118
1
0

21
1
0
372
128
132
0
0

21
1
0
365
135
125
0
0

21
1
0
350
150
110
1
0

21
1
0
371
129
131
0
0

21
1
0
358
142
118
0
0

21
1
0
372
128
132
1
0

21
1
0
373
127
133
1
0

21
1
0
373
127
133
0
0

21
1
0
369
131
129
0
0

21
1
0
361
139
121
1
0

21
1
0
366
134
126
0
0

21
1
0
371
129
131
1
0

21
1
0
361
139
121
0
0

21
1
0
364
136
124
1
1166534328

21
1
0
367
133
127
2
0

21
1
0
367
133
127
0
0

21
1
0
352
148
112
1
0

21
1
0
373
127
133
0
0

21
1
0
372
128
132
0
0

21
1
0
368
132
128
0
0

21
1
0
371
129
131
1
0

21
1
0
352
148
112
0
0

21
1
0
376
124
136
0
0

21
1
0
356
144
116
1
1908874354

21
1
0
353
147
113
0
0

21
1
0
372
128
132
1
0

21
1
0
368
132
128
1
0

22
1
0
371
129
111
0
0

22
1
0
375
125
115
1
0

22
1
0
371
129
111
0
0

22
1
0
369
131
109
0
0

22
1
0
360
140
100
1
0

22
1
0
370
130
110
0
1166534328

22
1
0
382
118
122
1
0

22
1
0
381
119
121
0
0

22
1
0
365
135
105
1
0

22
1
0
348
152
88
2
0

22
1
0
381
119
121
0
0

22
1
0
368
132
108
0
0

22
1
0
364
136
104
0
0

22
1
0
370
130
110
0
1908874354

22
1
0
380
120
120
0
1166534328

22
1
0
367
133
107
0
0

22
1
0
376
124
116
0
0

22
1
0
355
145
95
1
0

22
1
0
374
126
114
0
0

22
1
0
373
127
113
0
0

22
1
0
383
117
123
0
0

22
1
0
372
128
112
0
0

22
1
0
379
121
119
0
0

22
1
0
372
128
112
1
-958691161

22
1
0
365
135
105
1
0

22
1
0
373
127
113
0
0

22
1
0
377
123
117
1
0

22
1
0
376
124
116
0
0

22
1
0
375
125
115
1
0

22
1
0
365
135
105
0
0

22
1
0
376
124
116
1
0

22
1
0
376
124
116
0
0

22
1
0
373
127
113
0
0

22
1
0
371
129
111
1
0

22
1
0
371
129
111
0
0

22
1
0
364
136
104
0
-612725100

22
1
0
377
123
117
1
0

22
1
0
382
118
122
0
0

22
1
0
385
115
125
0
0

22
1
0
379
121
119
0
1166534328

22
1
0
369
131
109
0
0

22
1
0
378
122
118
0
0

22
1
0
374
126
114
1
0

22
1
0
369
131
109
0
0

22
1
0
369
131
109
0
0

22
1
0
380
120
120
0
0

22
1
0
373
127
113
0
0

22
1
0
370
130
110
1
1908874354

22
1
0
370
130
110
0
0

22
0
1
361
139
100
0
0

23
1
0
391
109
111
0
0

23
1
0
384
116
104
0
0

23
1
0
387
113
107
0
0

23
1
0
381
119
101
0
0

23
1
0
384
116
104
0
0

23
1
0
376
124
96
0
0

23
1
0
387
113
107
1
0

23
1
0
384
116
104
1
-612725100

23
1
0
386
114
106
0
0

23
0
1
375
125
94
1
-1445766479

23
1
0
368
132
88
0
0

23
1
0
371
129
91
1
0

23
1
0
377
123
97
1
0

23
1
0
391
109
111
0
0

23
1
0
381
119
101
0
-1445766479

23
1
0
383
117
103
0
0

23
1
0
384
116
104
0
0

23
1
0
388
112
108
0
0

23
1
0
382
118
102
1
0

23
1
0
384
116
104
1
0

23
1
0
387
113
107
0
0

23
1
0
386
114
106
0
0

23
1
0
384
116
104
0
0

23
1
0
381
119
101
1
0

23
1
0
378
122
98
0
0

23
1
0
381
119
101
0
-132294746

23
1
0
369
131
89
0
0

23
1
0
389
111
109
0
0

23
1
0
384
116
104
1
0

23
1
0
387
113
107
0
0

23
1
0
379
121
99
1
0

23
1
0
381
119
101
0
0

23
1
0
388
112
108
0
0

23
1
0
385
115
105
0
-1445766479

23
1
0
378
122
98
0
0

23
1
0
392
108
112
0
0

23
1
0
378
122
98
0
0

23
0
1
383
117
102
1
0

23
1
0
384
116
104
1
0

23
1
0
384
116
104
0
0

23
1
0
385
115
105
1
0

23
1
0
389
111
109
0
0

23
1
0
380
120
100
0
0

23
1
0
385
115
105
0
0

23
1
0
381
119
101
0
0

23
1
0
376
124
96
0
0

23
1
0
392
108
112
0
0

23
1
0
389
111
109
1
0

23
1
0
379
121
99
0
0

23
1
0
381
119
101
1
0

24
1
0
387
113
87
0
0

24
1
0
396
104
96
0
0

24
1
0
391
109
91
1
-1867674744

24
1
0
380
120
80
0
0

24
1
0
393
107
93
0
0

24
1
0
384
116
84
0
0

24
1
0
394
106
94
0
0

24
1
0
394
106
94
0
0

24
1
0
397
103
97
0
0

24
1
0
392
108
92
0
0

24
0
1
379
121
78
0
0

24
1
0
391
109
91
0
0

24
1
0
395
105
95
1
0

24
1
0
393
107
93
0
0

24
1
0
392
108
92
0
0

24
1
0
397
103
97
1
1908874354

24
1
0
389
111
89
2
0

24
1
0
406
94
106
0
0

24
1
0
401
99
101
0
0

24
1
0
393
107
93
0
0

24
1
0
393
107
93
0
0

24
1
0
397
103
97
0
0

24
1
0
387
113
87
0
0

24
0
1
394
106
93
0
0

24
1
0
387
113
87
0
0

24
1
0
402
98
102
0
0

24
1
0
394
106
94
0
0

24
1
0
388
112
88
1
0

24
1
0
399
101
99
0
0

24
1
0
406
94
106
0
0

24
1
0
400
100
100
0
0

24
1
0
392
108
92
0
0

24
1
0
405
95
105
1
0

24
1
0
390
110
90
0
0

24
1
0
388
112
88
0
1705287276

24
1
0
388
112
88
0
0

24
1
0
393
107
93
0
0

24
1
0
399
101
99
0
0

24
1
0
383
117
83
0
0

24
0
1
392
108
91
0
0

24
1
0
392
108
92
0
1908874354

24
1
0
394
106
94
0
0

24
1
0
396
104
96
0
0

24
1
0
378
122
78
1
0

24
1
0
390
110
90
0
0

24
1
0
406
94
106
1
0

24
1
0
391
109
91
0
0

24
1
0
387
113
87
0
0

24
1
0
395
105
95
0
0

24
1
0
409
91
109
0
0

25
1
0
401
99
81
0
0

25
1
0
399
101
79
0
-1129188610

25
1
0
389
111
69
0
0

25
1
0
402
98
82
0
0

25
1
0
405
95
85
0
-132294746

25
1
0
396
104
76
0
1908874354

25
1
0
405
95
85
0
0

25
1
0
409
91
89
0
0

25
1
0
393
107
73
0
0

25
1
0
390
110
70
0
0

25
1
0
397
103
77
0
0

25
1
0
410
90
90
0
0

25
1
0
403
97
83
0
0

25
1
0
411
89
91
0
0

25
1
0
387
113
67
0
0

25
1
0
405
95
85
0
0

25
1
0
418
82
98
0
0

25
1
0
402
98
82
0
0

25
1
0
400
100
80
0
0

25
1
0
397
103
77
0
0

25
1
0
399
101
79
0
0

25
1
0
400
100
80
1
0

25
1
0
396
104
76
0
0

25
1
0
406
94
86
0
0

25
1
0
407
93
87
0
0

25
1
0
399
101
79
1
0

25
1
0
394
106
74
0
0

25
1
0
398
102
78
0
0

25
1
0
411
89
91
0
0

25
1
0
410
90
90
0
-1445766479

25
0
1
395
105
74
0
0

25
1
0
404
96
84
0
0

25
1
0
395
105
75
0
0

25
1
0
401
99
81
0
1705287276

25
1
0
398
102
78
0
0

25
1
0
408
92
88
0
0

25
1
0
394
106
74
0
0

25
1
0
403
97
83
0
1908874354

25
1
0
408
92
88
0
0

25
1
0
408
92
88
0
0

25
1
0
408
92
88
0
-1129188610

25
1
0
401
99
81
1
0

25
1
0
386
114
66
0
0

25
1
0
396
104
76
0
0

25
1
0
400
100
80
1
0

25
1
0
399
101
79
0
0

25
1
0
400
100
80
1
0

25
1
0
398
102
78
0
0

25
1
0
406
94
86
1
-150108417

25
0
1
399
101
78
1
0

26
1
0
405
95
65
0
0

26
1
0
416
84
76
0
0

26
1
0
425
75
85
0
0

26
1
0
420
80
80
0
0

26
1
0
422
78
82
0
0

26
1
0
412
88
72
0
0

26
1
0
415
85
75
0
0

26
1
0
410
90
70
0
0

26
1
0
407
93
67
0
0

26
1
0
421
79
81
0
0

26
1
0
416
84
76
0
0

26
1
0
419
81
79
0
0

26
1
0
412
88
72
0
0

26
1
0
408
92
68
0
1908874354

26
1
0
402
98
62
0
0

26
1
0
416
84
76
0
0

26
1
0
409
91
69
0
1705287276

26
1
0
411
89
71
0
0

26
1
0
415
85
75
0
0

26
1
0
407
93
67
1
0

26
1
0
401
99
61
0
0

26
1
0
404
96
64
0
0

26
1
0
411
89
71
0
0

26
1
0
406
94
66
0
0

26
1
0
415
85
75
0
0

26
1
0
415
85
75
0
0

26
1
0
412
88
72
0
0

26
1
0
414
86
74
0
0

26
1
0
403
97
63
1
0

26
1
0
407
93
67
0
0

26
1
0
412
88
72
0
0

26
1
0
412
88
72
0
0

26
1
0
403
97
63
0
0

26
1
0
396
104
56
0
0

26
1
0
418
82
78
0
-1445766479

26
1
0
407
93
67
0
0

26
1
0
410
90
70
0
0

26
1
0
406
94
66
0
0

26
1
0
414
86
74
0
1166534328

26
0
1
410
90
69
0
0

26
1
0
403
97
63
0
0

26
1
0
419
81
79
0
0

26
1
0
425
75
85
0
0

26
1
0
407
93
67
0
0

26
1
0
423
77
83
0
0

26
1
0
410
90
70
0
0

26
1
0
416
84
76
0
0

26
1
0
423
77
83
0
0

26
1
0
421
79
81
0
0

26
1
0
407
93
67
0
0

27
1
0
419
81
59
0
-1129188610

27
1
0
419
81
59
0
1908874354

27
1
0
416
84
56
0
0

27
1
0
416
84
56
0
0

27
1
0
417
83
57
0
0

27
1
0
418
82
58
0
0

27
1
0
424
76
64
0
0

27
1
0
420
80
60
0
0

27
1
0
421
79
61
0
0

27
1
0
418
82
58
0
0

27
1
0
430
70
70
0
0

27
1
0
412
88
52
1
0

27
1
0
418
82
58
0
0

27
1
0
412
88
52
0
0

27
1
0
421
79
61
0
0

27
1
0
425
75
65
0
-612725100

27
1
0
418
82
58
0
0

27
1
0
419
81
59
0
0

27
1
0
419
81
59
0
0

27
1
0
419
81
59
1
0

27
1
0
424
76
64
0
0

27
1
0
425
75
65
0
0

27
1
0
433
67
73
0
1908874354

27
1
0
426
74
66
0
0

27
1
0
419
81
59
0
0

27
1
0
425
75
65
0
0

27
1
0
416
84
56
0
0

27
1
0
420
80
60
0
1908874354

27
1
0
421
79
61
0
0

27
1
0
423
77
63
0
0

27
1
0
419
81
59
0
0

27
1
0
420
80
60
0
0

27
1
0
418
82
58
0
-1445766479

27
1
0
424
76
64
0
1908874354

27
1
0
429
71
69
0
0

27
1
0
426
74
66
0
0

27
1
0
416
84
56
0
0

27
1
0
411
89
51
0
0

27
1
0
420
80
60
1
0

27
1
0
423
77
63
1
1166534328

27
1
0
418
82
58
0
-150108417

27
1
0
419
81
59
0
0

27
1
0
423
77
63
0
1908874354

27
1
0
433
67
73
0
0

27
0
1
415
85
54
0
0

27
1
0
413
87
53
0
0

27
1
0
422
78
62
0
0

27
1
0
429
71
69
0
0

27
1
0
422
78
62
0
0

27
1
0
427
73
67
0
0

28
1
0
434
66
54
0
0

28
1
0
431
69
51
0
0

28
1
0
437
63
57
0
0

28
1
0
430
70
50
0
0

28
1
0
430
70
50
1
0

28
1
0
436
64
56
0
0

28
1
0
429
71
49
0
0

28
1
0
427
73
47
1
0

28
1
0
427
73
47
0
0

28
1
0
435
65
55
0
1908874354

28
1
0
430
70
50
1
0

28
1
0
426
74
46
0
0

28
1
0
426
74
46
0
0

28
1
0
439
61
59
0
1705287276

28
1
0
436
64
56
0
0

28
1
0
432
68
52
0
0

28
1
0
421
79
41
0
0

28
1
0
435
65
55
0
0

28
1
0
430
70
50
0
0

28
1
0
430
70
50
0
0

28
1
0
431
69
51
0
0

28
1
0
428
72
48
0
0

28
1
0
430
70
50
0
-132294746

28
1
0
436
64
56
0
0

28
1
0
432
68
52
0
0

28
1
0
425
75
45
0
0

28
1
0
431
69
51
1
-1445766479

28
1
0
417
83
37
0
0

28
1
0
439
61
59
0
0

28
1
0
435
65
55
0
1908874354

28
1
0
434
66
54
0
0

28
1
0
438
62
58
0
0

28
1
0
437
63
57
0
0

28
1
0
431
69
51
0
0

28
1
0
434
66
54
0
1908874354

28
1
0
433
67
53
0
0

28
1
0
426
74
46
0
0

28
1
0
432
68
52
0
0

28
1
0
436
64
56
0
0

28
1
0
431
69
51
0
0

28
1
0
433
67
53
0
0

28
1
0
424
76
44
0
-1445766479

28
1
0
423
77
43
0
0

28
1
0
437
63
57
0
0

28
1
0
431
69
51
0
0

28
1
0
421
79
41
0
0

28
1
0
440
60
60
0
0

28
1
0
428
72
48
0
0

28
1
0
431
69
51
0
0

28
1
0
425
75
45
0
0

29
1
0
443
57
43
0
0

29
1
0
448
52
48
0
0

29
1
0
452
48
52
0
0

29
1
0
442
58
42
0
0

29
1
0
451
49
51
0
0

29
1
0
440
60
40
0
0

29
1
0
446
54
46
0
0

29
1
0
438
62
38
0
0

29
1
0
442
58
42
0
0

29
1
0
441
59
41
1
0

29
1
0
434
66
34
0
0

29
1
0
440
60
40
0
0

29
1
0
445
55
45
0
0

29
1
0
439
61
39
0
1908874354

29
1
0
447
53
47
0
0

29
1
0
451
49
51
0
0

29
1
0
443
57
43
0
0

29
1
0
438
62
38
0
0

29
1
0
441
59
41
0
0

29
1
0
446
54
46
0
0

29
1
0
435
65
35
0
0

29
1
0
447
53
47
0
0

29
0
1
439
61
38
0
0

29
1
0
444
56
44
0
0

29
1
0
445
55
45
0
-1129188610

29
1
0
435
65
35
0
0

29
1
0
440
60
40
0
0

29
1
0
443
57
43
0
0

29
1
0
445
55
45
0
0

29
1
0
447
53
47
0
0

29
1
0
446
54
46
0
0

29
1
0
455
45
55
0
0

29
1
0
436
64
36
0
0

29
1
0
441
59
41
0
0

29
1
0
448
52
48
0
0

29
1
0
442
58
42
0
0

29
1
0
443
57
43
0
0

29
1
0
442
58
42
0
0

29
1
0
435
65
35
0
0

29
1
0
442
58
42
0
0

29
1
0
447
53
47
0
0

29
1
0
445
55
45
0
0

29
1
0
439
61
39
0
1908874354

29
1
0
449
51
49
0
-612725100

29
1
0
441
59
41
0
0

29
1
0
452
48
52
1
0

29
1
0
433
67
33
0
0

29
1
0
451
49
51
0
-612725100

29
1
0
447
53
47
0
1705287276

29
1
0
432
68
32
0
0

30
1
0
455
45
35
0
0

30
1
0
444
56
24
0
0

30
1
0
462
38
42
0
0

30
1
0
457
43
37
0
0

30
1
0
460
40
40
0
1908874354

30
1
0
451
49
31
0
0

30
1
0
451
49
31
0
0

30
1
0
453
47
33
0
0

30
1
0
459
41
39
0
0

30
1
0
458
42
38
0
0

30
1
0
449
51
29
0
0

30
1
0
447
53
27
0
0

30
1
0
457
43
37
0
0

30
1
0
445
55
25
0
0

30
1
0
449
51
29
0
1908874354

30
1
0
453
47
33
0
0

30
1
0
450
50
30
0
0

30
1
0
453
47
33
0
0

30
1
0
450
50
30
0
0

30
1
0
453
47
33
0
0

30
1
0
445
55
25
0
0

30
1
0
457
43
37
0
0

30
1
0
450
50
30
0
0

30
1
0
452
48
32
0
0

30
1
0
461
39
41
0
0

30
1
0
452
48
32
0
0

30
1
0
447
53
27
0
1166534328

30
1
0
453
47
33
1
0

30
1
0
447
53
27
0
-612725100

30
1
0
451
49
31
0
0

30
1
0
462
38
42
0
0

30
1
0
461
39
41
0
0

30
1
0
458
42
38
0
1284661603

30
1
0
456
44
36
0
0

30
1
0
455
45
35
0
0

30
1
0
460
40
40
0
0

30
1
0
456
44
36
0
0

30
1
0
453
47
33
0
0

30
1
0
454
46
34
0
0

30
1
0
455
45
35
0
0

30
1
0
452
48
32
1
0

30
1
0
448
52
28
0
0

30
1
0
460
40
40
0
0

30
1
0
452
48
32
0
0

30
1
0
452
48
32
0
0

30
1
0
459
41
39
0
1166534328

30
1
0
446
54
26
0
0

30
1
0
450
50
30
0
0

30
1
0
455
45
35
0
0

30
1
0
457
43
37
0
0

31
1
0
461
39
21
0
1705287276

31
1
0
467
33
27
0
0

31
1
0
469
31
29
1
0

31
1
0
471
29
31
0
0

31
1
0
458
42
18
0
0

31
1
0
472
28
32
0
0

31
1
0
465
35
25
0
0

31
1
0
461
39
21
0
0

31
1
0
463
37
23
0
0

31
1
0
466
34
26
0
0

31
1
0
469
31
29
0
0

31
1
0
461
39
21
0
0

31
1
0
467
33
27
0
0

31
1
0
461
39
21
0
0

31
1
0
465
35
25
0
0

31
1
0
465
35
25
0
1166534328

31
1
0
467
33
27
0
0

31
1
0
460
40
20
0
0

31
1
0
467
33
27
0
0

31
1
0
468
32
28
0
0

31
1
0
463
37
23
0
0

31
1
0
461
39
21
0
0

31
1
0
469
31
29
0
0

31
1
0
464
36
24
0
0

31
1
0
468
32
28
0
0

31
1
0
461
39
21
0
0

31
1
0
469
31
29
0
0

31
1
0
463
37
23
0
0

31
1
0
463
37
23
0
0

31
1
0
467
33
27
0
0

31
1
0
463
37
23
0
0

31
1
0
473
27
33
0
0

31
1
0
471
29
31
0
0

31
1
0
466
34
26
0
0

31
1
0
461
39
21
0
0

31
1
0
472
28
32
0
0

31
1
0
460
40
20
0
0

31
1
0
466
34
26
0
1166534328

31
1
0
468
32
28
0
0

31
1
0
472
28
32
0
0

31
1
0
463
37
23
0
0

31
1
0
463
37
23
0
0

31
1
0
463
37
23
0
1166534328

31
1
0
469
31
29
0
0

31
1
0
462
38
22
0
0

31
1
0
465
35
25
0
0

31
1
0
464
36
24
0
0

31
1
0
469
31
29
0
0

31
1
0
464
36
24
0
0

31
1
0
461
39
21
0
-1065212401

32
1
0
474
26
14
0
0

32
1
0
471
29
11
0
0

32
1
0
480
20
20
0
0

32
1
0
477
23
17
0
0

32
1
0
473
27
13
0
0

32
1
0
474
26
14
0
1908874354

32
1
0
475
25
15
0
0

32
1
0
477
23
17
0
0

32
1
0
471
29
11
0
0

32
1
0
480
20
20
0
0

32
1
0
475
25
15
0
0

32
1
0
477
23
17
0
0

32
1
0
482
18
22
0
0

32
1
0
476
24
16
0
1908874354

32
1
0
468
32
8
0
0

32
1
0
470
30
10
0
0

32
1
0
476
24
16
0
1705287276

32
1
0
475
25
15
0
0

32
1
0
474
26
14
0
1908874354

32
1
0
479
21
19
0
0

32
1
0
477
23
17
0
0

32
1
0
474
26
14
0
0

32
1
0
474
26
14
0
0

32
1
0
474
26
14
0
0

32
1
0
476
24
16
0
0

32
1
0
476
24
16
0
1908874354

32
1
0
473
27
13
0
0

32
1
0
476
24
16
0
-1445766479

32
1
0
473
27
13
0
1908874354

32
1
0
477
23
17
0
0

33
1
0
488
12
8
0
0

33
1
0
489
11
9
0
0

33
1
0
488
12
8
0
0

33
1
0
487
13
7
0
0

33
1
0
487
13
7
0
0

33
1
0
487
13
7
0
0

33
1
0
489
11
9
0
0

33
1
0
490
10
10
0
0

33
1
0
486
14
6
0
0

33
1
0
490
10
10
0
0

33
1
0
489
11
9
0
1908874354

33
1
0
489
11
9
0
0

33
1
0
491
9
11
0
-612725100

33
1
0
489
11
9
0
0

33
1
0
486
14
6
0
0

33
1
0
487
13
7
0
0

33
1
0
487
13
7
0
0

33
1
0
488
12
8
0
0

33
1
0
489
11
9
0
0

33
1
0
489
11
9
0
0

33
1
0
489
11
9
0
0

33
1
0
487
13
7
0
0

33
1
0
489
11
9
0
0

33
1
0
491
9
11
0
0

33
1
0
487
13
7
0
0

33
1
0
492
8
12
0
1908874354

33
1
0
487
13
7
0
0

33
1
0
484
16
4
0
-1129188610

33
1
0
490
10
10
0
0

33
1
0
487
13
7
0
0
