# Supplementary material for: Mechanism of life-long maintenance of neuron identity despite molecular fluctuations
Source: eLife. 2021 Dec 15;10:e66955. doi: 10.7554/eLife.66955 (PMC8735970; doi:10.7554/eLife.66955)
Supplement: Figure 4—source data 1. [file elife-66955-fig4-data1.zip › Figure 4-source data/High_stab_v2.txt]

0
0
1
219
281
398
3
0

0
0
1
221
279
400
1
0

0
0
1
224
276
403
4
0

0
0
1
213
287
392
4
0

0
0
1
221
279
400
4
0

0
0
1
220
280
399
1
0

0
0
1
227
273
406
4
0

0
0
1
223
277
402
6
0

0
0
1
226
274
405
3
0

0
0
1
227
273
406
4
0

0
1
0
223
277
403
4
0

0
0
1
233
267
412
4
0

0
0
1
220
280
399
4
0

0
1
0
219
281
399
3
0

0
0
1
227
273
406
3
0

1
0
1
226
274
385
6
0

1
1
0
229
271
389
4
0

1
0
1
233
267
392
4
0

1
1
0
251
249
411
3
0

1
0
1
234
266
393
3
0

1
0
1
224
276
383
3
0

1
0
1
232
268
391
4
0

1
0
1
241
259
400
0
0

1
0
1
256
244
415
1
0

1
0
1
248
252
407
1
0

1
0
1
211
289
370
6
0

1
0
1
224
276
383
4
0

1
0
1
243
257
402
4
0

1
0
1
235
265
394
4
0

1
0
1
232
268
391
4
0

1
0
1
237
263
396
1
0

1
0
1
225
275
384
4
0

1
0
1
225
275
384
5
0

1
0
1
230
270
389
2
0

1
1
0
225
275
385
2
0

1
1
0
216
284
376
4
0

1
0
1
235
265
394
4
0

1
0
1
238
262
397
1
0

1
0
1
246
254
405
3
0

1
0
1
227
273
386
4
0

1
0
1
227
273
386
3
0

1
0
1
228
272
387
1
0

1
0
1
241
259
400
7
0

1
0
1
244
256
403
3
0

1
0
1
233
267
392
3
0

1
0
1
237
263
396
2
0

1
0
1
209
291
368
3
0

1
0
1
240
260
399
3
0

1
0
1
237
263
396
2
0

1
0
1
233
267
392
1
0

1
0
1
236
264
395
3
0

1
0
1
220
280
379
3
0

1
1
0
227
273
387
2
0

1
0
1
241
259
400
4
0

1
0
1
231
269
390
1
0

1
0
1
244
256
403
1
0

1
0
1
231
269
390
3
0

1
0
1
216
284
375
3
0

1
0
1
221
279
380
1
0

1
0
1
227
273
386
3
0

1
0
1
236
264
395
3
0

1
0
1
248
252
407
4
0

1
0
1
235
265
394
1
0

1
1
0
223
277
383
2
0

1
0
1
243
257
402
1
0

2
1
0
230
270
370
2
0

2
0
1
242
258
381
3
0

2
0
1
226
274
365
3
0

2
0
1
240
260
379
2
0

2
0
1
237
263
376
3
0

2
1
0
253
247
393
6
0

2
0
1
228
272
367
1
0

2
0
1
236
264
375
3
0

2
1
0
243
257
383
3
0

2
0
1
239
261
378
5
1908874354

2
0
1
250
250
389
5
0

2
1
0
228
272
368
2
0

2
0
1
244
256
383
1
0

2
0
1
240
260
379
5
0

2
0
1
227
273
366
2
0

2
0
1
249
251
388
4
0

2
0
1
239
261
378
1
0

2
0
1
218
282
357
3
0

2
0
1
220
280
359
1
0

2
0
1
242
258
381
2
0

2
1
0
227
273
367
3
1908874354

2
0
1
239
261
378
0
0

2
0
1
240
260
379
3
0

2
0
1
219
281
358
3
0

2
0
1
246
254
385
2
0

2
0
1
249
251
388
1
0

2
0
1
220
280
359
3
0

2
0
1
241
259
380
2
0

2
0
1
230
270
369
4
0

2
0
1
249
251
388
3
0

2
1
0
234
266
374
1
0

2
0
1
241
259
380
5
0

2
0
1
236
264
375
0
0

2
0
1
223
277
362
1
0

2
0
1
248
252
387
4
0

2
0
1
239
261
378
2
0

2
0
1
231
269
370
2
0

2
0
1
240
260
379
2
1908874354

2
0
1
236
264
375
2
0

2
0
1
244
256
383
1
0

2
0
1
223
277
362
0
0

2
0
1
233
267
372
2
0

2
0
1
230
270
369
4
0

2
0
1
241
259
380
3
0

2
0
1
232
268
371
2
0

2
0
1
238
262
377
5
0

2
0
1
236
264
375
2
0

2
0
1
239
261
378
2
0

2
0
1
235
265
374
2
0

2
0
1
233
267
372
1
0

3
0
1
223
277
342
5
0

3
0
1
238
262
357
5
0

3
1
0
242
258
362
3
0

3
0
1
231
269
350
4
0

3
0
1
245
255
364
3
0

3
1
0
238
262
358
3
0

3
0
1
232
268
351
3
0

3
0
1
249
251
368
2
0

3
0
1
236
264
355
1
0

3
0
1
250
250
369
3
0

3
0
1
237
263
356
3
0

3
0
1
250
250
369
0
0

3
0
1
244
256
363
1
0

3
0
1
239
261
358
4
0

3
0
1
243
257
362
3
0

3
1
0
238
262
358
2
0

3
0
1
246
254
365
3
0

3
0
1
242
258
361
2
0

3
0
1
258
242
377
1
0

3
0
1
234
266
353
3
0

3
0
1
242
258
361
2
0

3
0
1
253
247
372
1
0

3
0
1
228
272
347
2
0

3
0
1
248
252
367
1
0

3
0
1
254
246
373
1
0

3
0
1
235
265
354
2
0

3
1
0
252
248
372
4
0

3
0
1
257
243
376
4
0

3
0
1
237
263
356
6
0

3
0
1
222
278
341
1
0

3
0
1
246
254
365
4
0

3
0
1
263
237
382
2
0

3
1
0
220
280
340
2
0

3
0
1
223
277
342
2
0

3
0
1
233
267
352
3
0

3
0
1
246
254
365
1
0

3
0
1
237
263
356
2
0

3
0
1
254
246
373
1
0

3
0
1
242
258
361
3
0

3
0
1
242
258
361
4
0

3
0
1
251
249
370
2
0

3
0
1
234
266
353
2
0

3
0
1
242
258
361
3
0

3
0
1
238
262
357
3
0

3
0
1
247
253
366
3
0

3
0
1
259
241
378
2
1908874354

3
0
1
232
268
351
1
0

3
0
1
226
274
345
1
0

3
0
1
241
259
360
4
0

3
0
1
246
254
365
6
0

4
0
1
251
249
350
3
0

4
0
1
240
260
339
3
0

4
0
1
245
255
344
3
1166534328

4
0
1
244
256
343
2
0

4
0
1
254
246
353
2
0

4
0
1
249
251
348
1
0

4
0
1
250
250
349
2
0

4
0
1
246
254
345
2
0

4
1
0
257
243
357
1
0

4
0
1
240
260
339
2
0

4
0
1
236
264
335
2
0

4
0
1
240
260
339
4
0

4
0
1
234
266
333
4
0

4
1
0
256
244
356
5
0

4
0
1
244
256
343
3
1908874354

4
1
0
246
254
346
4
0

4
0
1
224
276
323
1
0

4
0
1
243
257
342
3
0

4
0
1
222
278
321
0
0

4
1
0
245
255
345
3
0

4
0
1
253
247
352
1
0

4
0
1
237
263
336
1
0

4
0
1
258
242
357
2
0

4
0
1
257
243
356
2
0

4
0
1
231
269
330
4
0

4
0
1
245
255
344
2
0

4
0
1
251
249
350
3
0

4
0
1
252
248
351
2
0

4
0
1
236
264
335
0
0

4
0
1
249
251
348
1
0

4
0
1
232
268
331
1
0

4
0
1
242
258
341
3
0

4
0
1
230
270
329
2
0

4
0
1
257
243
356
2
1908874354

4
0
1
241
259
340
2
0

4
0
1
247
253
346
1
0

4
0
1
251
249
350
1
0

4
0
1
255
245
354
1
0

4
0
1
236
264
335
2
0

4
0
1
243
257
342
3
0

4
0
1
235
265
334
2
0

4
0
1
244
256
343
6
0

4
0
1
244
256
343
3
0

4
1
0
246
254
346
4
-612725100

4
0
1
231
269
330
0
0

4
1
0
257
243
357
2
0

4
0
1
268
232
367
1
0

4
0
1
247
253
346
4
0

4
0
1
252
248
351
1
0

4
0
1
251
249
350
2
0

5
0
1
260
240
339
2
0

5
0
1
252
248
331
3
0

5
0
1
254
246
333
4
0

5
0
1
259
241
338
1
0

5
1
0
232
268
312
1
0

5
0
1
262
238
341
1
0

5
0
1
277
223
356
1
0

5
0
1
245
255
324
2
0

5
0
1
248
252
327
0
0

5
0
1
244
256
323
2
0

5
0
1
241
259
320
3
0

5
0
1
248
252
327
3
0

5
1
0
267
233
347
1
0

5
0
1
242
258
321
3
0

5
0
1
252
248
331
1
0

5
0
1
250
250
329
2
0

5
0
1
251
249
330
5
0

5
0
1
273
227
352
3
0

5
0
1
256
244
335
3
1908874354

5
1
0
259
241
339
3
0

5
1
0
245
255
325
3
0

5
0
1
251
249
330
2
0

5
0
1
254
246
333
2
0

5
1
0
261
239
341
2
0

5
0
1
241
259
320
2
0

5
0
1
251
249
330
2
0

5
0
1
228
272
307
3
0

5
0
1
252
248
331
3
0

5
1
0
249
251
329
3
0

5
0
1
252
248
331
2
0

5
1
0
252
248
332
1
0

5
0
1
259
241
338
3
0

5
0
1
237
263
316
2
0

5
0
1
250
250
329
4
0

5
0
1
253
247
332
3
0

5
1
0
241
259
321
3
0

5
0
1
238
262
317
2
0

5
0
1
258
242
337
3
1908874354

5
0
1
236
264
315
2
0

5
0
1
253
247
332
2
0

5
0
1
253
247
332
2
0

5
0
1
240
260
319
1
0

5
1
0
252
248
332
0
0

5
1
0
240
260
320
1
0

5
0
1
245
255
324
1
0

5
0
1
244
256
323
1
0

5
1
0
262
238
342
0
0

5
0
1
250
250
329
2
0

5
0
1
257
243
336
3
0

5
0
1
250
250
329
2
0

6
0
1
270
230
329
1
0

6
0
1
254
246
313
2
0

6
0
1
264
236
323
3
0

6
0
1
255
245
314
1
0

6
0
1
264
236
323
2
0

6
0
1
253
247
312
3
0

6
0
1
250
250
309
3
0

6
0
1
262
238
321
3
0

6
0
1
254
246
313
2
1908874354

6
0
1
268
232
327
3
0

6
0
1
270
230
329
0
0

6
0
1
256
244
315
0
0

6
0
1
245
255
304
1
0

6
0
1
259
241
318
1
0

6
0
1
270
230
329
2
0

6
1
0
254
246
314
3
0

6
0
1
253
247
312
0
0

6
0
1
244
256
303
4
0

6
0
1
234
266
293
4
0

6
0
1
241
259
300
3
0

6
0
1
259
241
318
3
1908874354

6
0
1
249
251
308
2
0

6
1
0
247
253
307
1
0

6
1
0
264
236
324
1
0

6
0
1
262
238
321
2
0

6
0
1
262
238
321
3
0

6
0
1
249
251
308
2
0

6
1
0
260
240
320
2
0

6
0
1
276
224
335
1
0

6
0
1
268
232
327
1
-612725100

6
0
1
260
240
319
2
0

6
0
1
233
267
292
1
0

6
0
1
277
223
336
2
0

6
0
1
245
255
304
0
0

6
0
1
266
234
325
3
0

6
0
1
253
247
312
1
0

6
0
1
270
230
329
1
0

6
0
1
245
255
304
2
0

6
0
1
258
242
317
1
0

6
0
1
244
256
303
2
0

6
1
0
232
268
292
4
0

6
0
1
256
244
315
2
0

6
0
1
250
250
309
2
0

6
1
0
267
233
327
2
0

6
0
1
273
227
332
1
0

6
0
1
238
262
297
1
0

6
0
1
265
235
324
1
0

6
0
1
270
230
329
2
0

6
0
1
258
242
317
2
0

6
0
1
259
241
318
2
0

7
0
1
275
225
314
1
0

7
0
1
260
240
299
3
0

7
0
1
263
237
302
2
0

7
0
1
278
222
317
1
0

7
0
1
272
228
311
1
0

7
0
1
284
216
323
1
0

7
0
1
264
236
303
2
0

7
0
1
253
247
292
2
0

7
1
0
270
230
310
3
0

7
1
0
269
231
309
2
0

7
0
1
264
236
303
2
0

7
0
1
246
254
285
4
0

7
0
1
257
243
296
2
0

7
0
1
258
242
297
3
0

7
0
1
265
235
304
1
0

7
1
0
260
240
300
5
0

7
0
1
270
230
309
2
0

7
0
1
281
219
320
2
0

7
0
1
261
239
300
2
0

7
0
1
257
243
296
1
0

7
0
1
262
238
301
1
0

7
0
1
259
241
298
3
0

7
0
1
270
230
309
3
0

7
1
0
257
243
297
4
0

7
1
0
258
242
298
2
0

7
0
1
254
246
293
2
0

7
1
0
278
222
318
5
0

7
0
1
273
227
312
3
0

7
0
1
265
235
304
2
0

7
0
1
251
249
290
3
0

7
0
1
250
250
289
1
0

7
0
1
267
233
306
3
0

7
0
1
270
230
309
2
0

7
0
1
269
231
308
3
0

7
0
1
262
238
301
1
0

7
0
1
264
236
303
0
0

7
0
1
262
238
301
2
0

7
0
1
260
240
299
0
1908874354

7
0
1
268
232
307
2
0

7
1
0
243
257
283
1
0

7
0
1
263
237
302
1
0

7
0
1
258
242
297
2
0

7
1
0
251
249
291
1
0

7
0
1
263
237
302
4
0

7
0
1
277
223
316
3
0

7
0
1
265
235
304
2
0

7
0
1
276
224
315
4
0

7
0
1
257
243
296
2
0

7
0
1
275
225
314
3
0

7
0
1
257
243
296
1
0

8
0
1
279
221
298
1
0

8
0
1
269
231
288
0
0

8
0
1
283
217
302
2
0

8
0
1
255
245
274
1
0

8
0
1
288
212
307
2
0

8
1
0
251
249
271
2
0

8
0
1
282
218
301
2
0

8
0
1
267
233
286
0
0

8
0
1
271
229
290
2
0

8
0
1
271
229
290
3
0

8
0
1
267
233
286
2
0

8
0
1
247
253
266
1
0

8
0
1
260
240
279
0
0

8
0
1
259
241
278
1
0

8
0
1
272
228
291
3
0

8
0
1
278
222
297
1
0

8
0
1
276
224
295
2
0

8
0
1
268
232
287
3
0

8
0
1
256
244
275
3
0

8
0
1
260
240
279
1
0

8
0
1
268
232
287
4
0

8
0
1
276
224
295
4
0

8
0
1
271
229
290
2
0

8
1
0
265
235
285
2
0

8
0
1
270
230
289
0
0

8
0
1
267
233
286
3
0

8
0
1
252
248
271
3
0

8
1
0
274
226
294
2
0

8
0
1
271
229
290
2
0

8
0
1
264
236
283
2
0

8
0
1
286
214
305
0
0

8
1
0
263
237
283
2
0

8
0
1
270
230
289
2
1166534328

8
0
1
263
237
282
3
0

8
0
1
268
232
287
1
0

8
0
1
255
245
274
2
0

8
0
1
278
222
297
3
0

8
0
1
264
236
283
3
0

8
1
0
250
250
270
2
0

8
1
0
258
242
278
1
0

8
0
1
251
249
270
2
0

8
0
1
270
230
289
2
1908874354

8
0
1
273
227
292
2
0

8
0
1
287
213
306
1
0

8
0
1
276
224
295
2
0

8
0
1
268
232
287
3
0

8
0
1
274
226
293
2
0

8
0
1
267
233
286
2
0

8
0
1
270
230
289
1
0

8
0
1
271
229
290
1
0

9
0
1
265
235
264
1
0

9
0
1
268
232
267
1
0

9
0
1
273
227
272
1
0

9
0
1
292
208
291
1
0

9
0
1
266
234
265
2
0

9
0
1
279
221
278
0
0

9
0
1
277
223
276
1
0

9
0
1
276
224
275
3
0

9
0
1
267
233
266
4
0

9
0
1
284
216
283
0
0

9
0
1
255
245
254
4
1908874354

9
0
1
275
225
274
2
0

9
0
1
268
232
267
1
0

9
0
1
269
231
268
1
0

9
0
1
275
225
274
2
0

9
0
1
269
231
268
2
0

9
0
1
272
228
271
3
0

9
0
1
284
216
283
1
0

9
0
1
283
217
282
1
0

9
0
1
276
224
275
1
0

9
0
1
269
231
268
4
0

9
0
1
260
240
259
3
0

9
0
1
283
217
282
1
0

9
1
0
280
220
280
2
1166534328

9
0
1
277
223
276
2
0

9
0
1
264
236
263
1
0

9
0
1
278
222
277
0
0

9
0
1
287
213
286
2
0

9
0
1
271
229
270
2
0

9
0
1
282
218
281
2
0

9
0
1
294
206
293
2
0

9
0
1
276
224
275
2
0

9
0
1
278
222
277
1
0

9
0
1
287
213
286
2
0

9
0
1
269
231
268
4
0

9
0
1
270
230
269
1
0

9
0
1
263
237
262
4
0

9
1
0
285
215
285
2
0

9
0
1
286
214
285
1
0

9
0
1
257
243
256
2
0

9
1
0
269
231
269
3
0

9
0
1
276
224
275
3
0

9
0
1
274
226
273
2
0

9
0
1
263
237
262
4
0

9
0
1
271
229
270
4
0

9
0
1
262
238
261
2
0

9
0
1
284
216
283
0
0

9
0
1
263
237
262
1
0

9
0
1
284
216
283
5
0

9
0
1
279
221
278
2
0

10
0
1
278
222
257
1
0

10
0
1
259
241
238
1
0

10
0
1
277
223
256
2
0

10
0
1
267
233
246
2
0

10
0
1
284
216
263
1
0

10
0
1
284
216
263
1
0

10
0
1
297
203
276
2
0

10
1
0
279
221
259
2
0

10
0
1
298
202
277
1
0

10
0
1
278
222
257
3
0

10
0
1
283
217
262
3
0

10
0
1
272
228
251
2
0

10
0
1
280
220
259
1
0

10
1
0
280
220
260
1
0

10
0
1
294
206
273
2
0

10
1
0
289
211
269
2
0

10
1
0
276
224
256
0
0

10
0
1
269
231
248
1
0

10
0
1
268
232
247
1
0

10
1
0
275
225
255
2
0

10
0
1
285
215
264
1
0

10
0
1
283
217
262
1
0

10
0
1
274
226
253
0
0

10
0
1
284
216
263
1
0

10
0
1
259
241
238
1
0

10
0
1
279
221
258
2
0

10
0
1
267
233
246
2
0

10
0
1
275
225
254
2
0

10
0
1
281
219
260
0
1166534328

10
1
0
284
216
264
1
0

10
0
1
287
213
266
2
0

10
0
1
278
222
257
1
0

10
0
1
279
221
258
1
0

10
0
1
274
226
253
0
0

10
0
1
295
205
274
1
0

10
1
0
306
194
286
1
0

10
0
1
285
215
264
0
0

10
0
1
293
207
272
2
0

10
0
1
283
217
262
3
0

10
0
1
291
209
270
2
0

10
0
1
296
204
275
1
0

10
0
1
288
212
267
3
0

10
0
1
286
214
265
2
0

10
0
1
299
201
278
0
0

10
0
1
272
228
251
1
0

10
0
1
274
226
253
2
0

10
0
1
284
216
263
2
0

10
0
1
297
203
276
1
0

10
0
1
270
230
249
3
0

10
0
1
285
215
264
0
0

11
0
1
287
213
246
3
0

11
1
0
276
224
236
0
0

11
0
1
296
204
255
1
0

11
0
1
286
214
245
3
0

11
0
1
281
219
240
1
0

11
0
1
295
205
254
2
0

11
0
1
295
205
254
1
0

11
0
1
292
208
251
0
0

11
0
1
294
206
253
3
0

11
1
0
300
200
260
4
0

11
0
1
291
209
250
2
0

11
0
1
280
220
239
1
0

11
0
1
289
211
248
2
0

11
0
1
265
235
224
0
0

11
0
1
299
201
258
2
0

11
0
1
276
224
235
1
0

11
1
0
257
243
217
1
0

11
0
1
289
211
248
4
0

11
0
1
290
210
249
0
0

11
0
1
296
204
255
2
0

12
0
1
285
215
224
2
0

12
0
1
300
200
239
2
0

12
0
1
297
203
236
3
0

12
0
1
285
215
224
0
0

12
0
1
296
204
235
0
0

12
0
1
284
216
223
1
0

12
0
1
297
203
236
1
0

12
0
1
286
214
225
1
0

12
1
0
289
211
229
2
0

12
0
1
292
208
231
3
0

12
0
1
294
206
233
0
0

12
0
1
291
209
230
2
0

12
0
1
298
202
237
5
0

12
0
1
292
208
231
3
0

12
1
0
298
202
238
1
0

12
0
1
302
198
241
1
0

12
0
1
306
194
245
1
0

12
0
1
277
223
216
1
0

12
0
1
300
200
239
2
0

12
0
1
309
191
248
1
0

13
0
1
297
203
216
1
0

13
0
1
310
190
229
3
0

13
0
1
309
191
228
2
0

13
0
1
294
206
213
0
0

13
1
0
305
195
225
3
0

13
0
1
295
205
214
2
0

13
0
1
307
193
226
0
0

13
0
1
307
193
226
1
0

13
0
1
292
208
211
2
0

13
0
1
294
206
213
0
0

13
1
0
319
181
239
2
0

13
0
1
306
194
225
1
0

13
0
1
305
195
224
3
0

13
0
1
286
214
205
0
0

13
0
1
310
190
229
1
0

13
0
1
305
195
224
3
0

13
0
1
323
177
242
2
0

13
0
1
304
196
223
2
0

13
1
0
298
202
218
3
0

13
0
1
301
199
220
2
0

14
0
1
310
190
209
2
0

14
0
1
291
209
190
2
0

14
0
1
309
191
208
2
0

14
0
1
314
186
213
1
0

14
0
1
304
196
203
1
0

14
0
1
304
196
203
2
0

14
1
0
319
181
219
1
0

14
1
0
303
197
203
1
0

14
0
1
306
194
205
2
0

14
0
1
308
192
207
1
0

15
0
1
311
189
190
1
0

15
0
1
327
173
206
2
0

15
0
1
312
188
191
1
0

15
0
1
303
197
182
1
0

15
0
1
318
182
197
1
0

15
0
1
312
188
191
2
0

15
0
1
321
179
200
3
0

15
1
0
325
175
205
1
0

15
0
1
309
191
188
2
0

15
0
1
297
203
176
2
0

16
0
1
310
190
169
1
0

16
0
1
317
183
176
2
0

16
1
0
328
172
188
1
0

16
0
1
315
185
174
2
0

16
0
1
317
183
176
1
0

16
0
1
325
175
184
2
0

16
0
1
331
169
190
1
0

16
0
1
336
164
195
1
0

16
0
1
329
171
188
3
0

16
0
1
330
170
189
1
0

17
0
1
320
180
159
0
0

17
0
1
335
165
174
0
0

17
0
1
321
179
160
1
0

17
0
1
321
179
160
0
0

17
0
1
326
174
165
2
0

17
0
1
327
173
166
1
0

17
1
0
320
180
160
2
0

17
0
1
347
153
186
0
0

17
0
1
341
159
180
1
0

17
0
1
339
161
178
0
0

18
0
1
329
171
148
0
0

18
0
1
333
167
152
1
0

18
1
0
331
169
151
1
0

18
1
0
347
153
167
0
0

18
1
0
339
161
159
1
0

18
0
1
337
163
156
2
0

18
0
1
352
148
171
2
0

18
0
1
340
160
159
2
0

18
0
1
341
159
160
0
0

18
0
1
345
155
164
1
0

19
0
1
345
155
144
0
0

19
0
1
352
148
151
0
0

19
1
0
348
152
148
3
0

19
0
1
348
152
147
0
0

19
1
0
351
149
151
1
0

19
1
0
343
157
143
2
0

19
1
0
351
149
151
0
0

19
0
1
337
163
136
1
0

19
0
1
336
164
135
2
0

19
0
1
338
162
137
1
0

20
0
1
350
150
129
2
0

20
0
1
357
143
136
0
0

20
0
1
359
141
138
0
0

20
0
1
357
143
136
1
0

20
0
1
364
136
143
2
0

20
1
0
367
133
147
2
0

20
0
1
338
162
117
1
0

20
0
1
358
142
137
0
0

20
0
1
371
129
150
3
0

20
0
1
353
147
132
0
0

21
0
1
362
138
121
0
0

21
0
1
370
130
129
1
0

21
0
1
366
134
125
0
0

21
0
1
373
127
132
0
0

21
0
1
361
139
120
1
0

21
0
1
361
139
120
0
0

21
0
1
367
133
126
1
0

21
0
1
365
135
124
1
0

21
0
1
376
124
135
1
0

21
0
1
367
133
126
0
0

22
0
1
375
125
114
0
0

22
1
0
374
126
114
0
0

22
0
1
364
136
103
1
0

22
0
1
367
133
106
1
0

22
0
1
379
121
118
0
0

22
0
1
373
127
112
1
0

22
0
1
373
127
112
0
0

22
0
1
374
126
113
0
0

22
0
1
380
120
119
0
0

22
0
1
386
114
125
0
0

23
0
1
379
121
98
1
0

23
0
1
384
116
103
2
0

23
0
1
379
121
98
1
0

23
0
1
374
126
93
0
0

23
0
1
392
108
111
0
0

23
0
1
392
108
111
0
0

23
0
1
384
116
103
1
0

23
0
1
389
111
108
0
0

23
0
1
386
114
105
0
0

23
0
1
388
112
107
1
0

24
1
0
399
101
99
0
0

24
0
1
404
96
103
0
0

24
0
1
383
117
82
0
0

24
0
1
381
119
80
0
0

24
0
1
392
108
91
0
0

24
1
0
389
111
89
3
0

24
1
0
392
108
92
1
0

24
0
1
395
105
94
0
1908874354

24
0
1
404
96
103
1
0

24
1
0
387
113
87
1
0

25
0
1
404
96
83
1
0

25
1
0
394
106
74
1
0

25
1
0
402
98
82
0
0

25
1
0
408
92
88
0
0

25
0
1
407
93
86
0
0

25
0
1
387
113
66
0
0

25
1
0
401
99
81
0
0

25
0
1
405
95
84
0
0

25
0
1
407
93
86
0
0

25
0
1
399
101
78
1
0

26
0
1
410
90
69
0
0

26
1
0
416
84
76
0
0

26
1
0
404
96
64
2
0

26
1
0
414
86
74
0
0

26
0
1
411
89
70
2
0

26
0
1
419
81
78
0
0

26
0
1
419
81
78
0
0

26
0
1
424
76
83
0
0

26
0
1
413
87
72
0
0

26
0
1
420
80
79
0
0

27
1
0
414
86
54
2
0

27
1
0
422
78
62
0
0

27
0
1
420
80
59
0
0

27
0
1
422
78
61
0
0

27
0
1
416
84
55
0
0

27
0
1
426
74
65
0
0

27
0
1
430
70
69
0
0

27
0
1
427
73
66
2
0

27
1
0
422
78
62
0
0

27
0
1
423
77
62
0
0

28
0
1
438
62
57
0
0

28
0
1
439
61
58
0
0

28
0
1
434
66
53
1
0

28
1
0
438
62
58
0
0

28
1
0
440
60
60
0
0

28
0
1
433
67
52
0
0

28
0
1
436
64
55
0
0

28
0
1
433
67
52
0
0

28
0
1
432
68
51
1
0

28
0
1
431
69
50
0
0

29
0
1
452
48
51
0
0

29
1
0
438
62
38
0
0

29
1
0
439
61
39
1
0

29
1
0
447
53
47
0
0

29
0
1
441
59
40
0
0

29
0
1
440
60
39
0
0

29
1
0
447
53
47
0
0

29
1
0
440
60
40
0
0

29
0
1
439
61
38
0
0

29
1
0
441
59
41
0
0

30
1
0
445
55
25
1
0

30
0
1
456
44
35
0
0

30
0
1
459
41
38
0
0

30
0
1
456
44
35
0
0

30
0
1
453
47
32
0
0

30
0
1
452
48
31
0
0

30
1
0
449
51
29
0
0

30
1
0
459
41
39
0
0

30
0
1
460
40
39
0
0

30
0
1
458
42
37
0
0

31
0
1
466
34
25
0
0

31
0
1
466
34
25
0
0

31
0
1
470
30
29
0
0

31
1
0
462
38
22
0
0

32
1
0
474
26
14
1
0

32
1
0
473
27
13
0
0
