# Supplementary material for: Mechanism of life-long maintenance of neuron identity despite molecular fluctuations
Source: eLife. 2021 Dec 15;10:e66955. doi: 10.7554/eLife.66955 (PMC8735970; doi:10.7554/eLife.66955)
Supplement: Figure 4—source data 1. [file elife-66955-fig4-data1.zip › Figure 4-source data/Low_stab_v2.txt]

0
1
0
225
275
405
3
0

0
1
0
227
273
407
1
0

0
1
0
215
285
395
2
0

0
1
0
217
283
397
1
0

0
1
0
215
285
395
2
0

0
1
0
230
270
410
2
0

0
1
0
235
265
415
4
0

0
1
0
229
271
409
3
0

0
1
0
224
276
404
5
0

0
0
1
216
284
395
2
0

0
1
0
233
267
413
3
0

0
1
0
215
285
395
3
0

0
1
0
225
275
405
2
0

0
1
0
217
283
397
3
0

0
1
0
227
273
407
2
0

1
1
0
221
279
381
2
0

1
1
0
234
266
394
2
0

1
1
0
235
265
395
2
0

1
0
1
227
273
386
2
0

1
1
0
236
264
396
2
0

2
1
0
227
273
367
2
0

2
1
0
235
265
375
2
0

2
1
0
231
269
371
3
0

2
1
0
237
263
377
2
0

2
1
0
230
270
370
2
0

2
1
0
253
247
393
3
0

2
1
0
238
262
378
2
0

2
1
0
230
270
370
2
0

2
1
0
238
262
378
2
0

2
0
1
234
266
373
3
0

2
1
0
228
272
368
2
0

2
1
0
236
264
376
2
0

2
1
0
236
264
376
1
0

2
1
0
235
265
375
2
0

2
1
0
231
269
371
3
0

3
1
0
250
250
370
1
0

3
1
0
229
271
349
5
0

3
1
0
229
271
349
2
0

3
1
0
243
257
363
4
0

3
1
0
228
272
348
3
0

3
1
0
232
268
352
4
0

3
0
1
244
256
363
2
0

3
1
0
236
264
356
4
0

3
1
0
235
265
355
5
0

3
1
0
242
258
362
2
0

3
1
0
241
259
361
3
0

3
1
0
246
254
366
2
1166534328

3
0
1
230
270
349
4
0

3
1
0
262
238
382
5
0

3
0
1
241
259
360
3
0

4
1
0
259
241
359
2
0

4
1
0
234
266
334
2
-612725100

4
1
0
263
237
363
2
0

4
1
0
238
262
338
2
0

4
1
0
257
243
357
2
0

4
0
1
233
267
332
3
0

4
1
0
228
272
328
1
0

4
1
0
240
260
340
3
0

4
1
0
235
265
335
1
0

4
1
0
247
253
347
2
0

4
1
0
246
254
346
2
0

4
0
1
259
241
358
1
0

4
1
0
233
267
333
1
0

4
1
0
236
264
336
3
0

4
1
0
242
258
342
3
0

5
1
0
250
250
330
2
0

5
1
0
259
241
339
2
0

5
1
0
242
258
322
1
0

5
1
0
246
254
326
1
0

5
1
0
250
250
330
2
0

6
1
0
261
239
321
2
0

6
1
0
253
247
313
2
0

6
1
0
262
238
322
2
0

6
1
0
273
227
333
1
0

6
1
0
253
247
313
3
0

7
1
0
263
237
303
1
1705287276

7
1
0
273
227
313
1
0

7
1
0
260
240
300
0
0

7
1
0
252
248
292
2
0

7
1
0
257
243
297
2
0

8
1
0
268
232
288
1
0

8
1
0
256
244
276
2
0

8
1
0
262
238
282
2
0

8
1
0
255
245
275
3
0

8
1
0
250
250
270
2
0

9
1
0
267
233
267
2
0

9
1
0
269
231
269
1
-612725100

9
1
0
277
223
277
1
1705287276

9
1
0
287
213
287
1
0

9
1
0
263
237
263
2
0

10
1
0
277
223
257
2
0

10
1
0
275
225
255
2
0

10
1
0
278
222
258
0
0

10
1
0
288
212
268
1
0

10
1
0
272
228
252
1
0

11
1
0
290
210
250
0
0

11
1
0
285
215
245
0
0

11
1
0
287
213
247
4
0

11
1
0
268
232
228
0
0

11
1
0
272
228
232
0
0

12
1
0
290
210
230
1
0

12
1
0
285
215
225
2
0

12
1
0
289
211
229
1
-612725100

12
0
1
293
207
232
0
0

12
1
0
304
196
244
0
0

13
1
0
301
199
221
1
0

13
1
0
291
209
211
2
0

13
1
0
284
216
204
1
0

13
1
0
295
205
215
0
0

13
1
0
315
185
235
2
0

14
1
0
302
198
202
2
0

14
1
0
295
205
195
2
0

14
1
0
314
186
214
1
1705287276

14
1
0
314
186
214
3
0

14
1
0
320
180
220
1
0

15
1
0
325
175
205
1
1166534328

15
1
0
321
179
201
1
0

15
1
0
307
193
187
3
0

15
1
0
316
184
196
1
-1129188610

15
1
0
304
196
184
1
0

16
1
0
329
171
189
0
0

16
1
0
318
182
178
0
0

16
1
0
317
183
177
2
1705287276

16
1
0
313
187
173
1
1705287276

16
1
0
332
168
192
0
0

17
1
0
339
161
179
0
0

17
1
0
333
167
173
1
0

17
1
0
328
172
168
1
1166534328

17
1
0
322
178
162
0
0

17
1
0
340
160
180
0
0

18
1
0
343
157
163
0
0

18
1
0
338
162
158
1
0

18
1
0
348
152
168
0
0

18
1
0
351
149
171
1
0

18
1
0
336
164
156
1
0

19
1
0
362
138
162
0
0

19
1
0
339
161
139
0
0

19
1
0
350
150
150
0
0

19
1
0
348
152
148
0
0

19
1
0
351
149
151
1
0

19
1
0
331
169
131
0
0

19
1
0
349
151
149
0
0

19
1
0
339
161
139
2
1166534328

19
1
0
343
157
143
0
0

19
1
0
348
152
148
1
0

20
1
0
360
140
140
0
0

20
1
0
359
141
139
0
0

20
1
0
345
155
125
0
0

20
1
0
363
137
143
0
0

20
1
0
349
151
129
0
0

20
1
0
352
148
132
0
0

20
1
0
367
133
147
1
0

20
1
0
366
134
146
0
0

20
1
0
358
142
138
0
0

20
1
0
358
142
138
1
0

21
1
0
365
135
125
1
0

21
1
0
374
126
134
0
0

21
1
0
374
126
134
0
0

21
1
0
352
148
112
0
0

21
1
0
362
138
122
0
0

21
1
0
366
134
126
0
0

21
1
0
363
137
123
0
0

21
1
0
370
130
130
0
0

21
1
0
355
145
115
2
0

21
1
0
354
146
114
0
0

22
1
0
374
126
114
0
0

22
1
0
369
131
109
0
0

22
1
0
374
126
114
0
0

22
1
0
371
129
111
0
0

22
1
0
371
129
111
0
0

22
1
0
373
127
113
1
1166534328

22
1
0
382
118
122
1
0

22
1
0
377
123
117
0
0

22
1
0
376
124
116
1
0

22
1
0
369
131
109
0
1908874354

23
1
0
379
121
99
1
0

23
1
0
381
119
101
0
0

23
1
0
387
113
107
1
0

23
1
0
379
121
99
0
0

23
1
0
386
114
106
0
0

23
1
0
391
109
111
0
0

23
1
0
376
124
96
0
0

23
1
0
381
119
101
1
0

23
1
0
389
111
109
0
1284661603

23
1
0
390
110
110
0
0

24
1
0
389
111
89
0
0

24
1
0
393
107
93
0
0

24
1
0
388
112
88
0
0

24
1
0
395
105
95
0
0

24
1
0
384
116
84
0
0

24
1
0
404
96
104
0
0

24
1
0
372
128
72
0
0

24
1
0
398
102
98
0
0

24
1
0
394
106
94
0
0

24
1
0
399
101
99
0
0

25
1
0
412
88
92
0
0

25
1
0
403
97
83
0
0

25
1
0
401
99
81
0
0

25
0
1
412
88
91
0
0

25
1
0
406
94
86
0
0

25
1
0
394
106
74
1
0

25
1
0
417
83
97
0
1908874354

25
1
0
404
96
84
0
0

25
1
0
404
96
84
0
0

25
1
0
412
88
92
0
0

26
1
0
420
80
80
0
0

26
1
0
416
84
76
0
0

26
1
0
408
92
68
0
0

26
1
0
412
88
72
0
0

26
1
0
406
94
66
0
0

26
1
0
420
80
80
0
0

26
1
0
410
90
70
0
0

26
1
0
411
89
71
0
0

26
1
0
417
83
77
0
0

26
1
0
416
84
76
0
-132294746

27
1
0
413
87
53
0
0

27
1
0
414
86
54
0
0

27
1
0
416
84
56
0
0

27
1
0
431
69
71
0
0

27
1
0
427
73
67
0
0

27
1
0
425
75
65
0
0

27
1
0
422
78
62
0
0

27
1
0
414
86
54
0
0

27
1
0
425
75
65
0
0

27
1
0
420
80
60
0
0

28
1
0
434
66
54
0
0

28
1
0
434
66
54
0
0

28
1
0
428
72
48
0
0

28
1
0
440
60
60
0
0

28
1
0
426
74
46
0
0

28
1
0
423
77
43
0
0

28
0
1
436
64
55
0
0

28
1
0
428
72
48
0
0

28
1
0
432
68
52
0
0

28
1
0
428
72
48
0
0

29
1
0
446
54
46
0
0

29
1
0
444
56
44
0
0

29
1
0
438
62
38
0
0

29
1
0
441
59
41
0
0

29
1
0
445
55
45
0
0

29
1
0
441
59
41
0
0

29
1
0
445
55
45
0
0

29
1
0
446
54
46
0
0

29
1
0
436
64
36
0
0

29
1
0
441
59
41
0
0

30
1
0
457
43
37
0
0

30
1
0
456
44
36
0
0

30
1
0
454
46
34
0
0

30
1
0
458
42
38
0
0

30
1
0
447
53
27
0
0

30
1
0
457
43
37
1
-1217638076

30
1
0
462
38
42
0
0

30
1
0
450
50
30
0
0

30
1
0
455
45
35
0
0

30
1
0
449
51
29
0
0

31
1
0
468
32
28
0
0

31
1
0
472
28
32
0
0

31
1
0
468
32
28
0
0

31
1
0
470
30
30
0
0

31
1
0
464
36
24
0
0

31
1
0
469
31
29
0
0

31
1
0
469
31
29
0
-958691161

31
1
0
469
31
29
0
0

31
1
0
466
34
26
0
0

31
1
0
474
26
34
0
0

32
1
0
475
25
15
0
0

32
1
0
474
26
14
0
0

32
1
0
472
28
12
0
0

32
1
0
472
28
12
0
-1445766479

32
1
0
477
23
17
0
0

32
1
0
478
22
18
0
0

32
1
0
477
23
17
0
0

32
1
0
480
20
20
0
1908874354

32
1
0
483
17
23
0
0

32
1
0
480
20
20
0
0

33
1
0
485
15
5
0
0

33
1
0
489
11
9
0
0

33
1
0
486
14
6
0
0

33
1
0
486
14
6
0
0

33
1
0
488
12
8
0
0

33
1
0
491
9
11
0
0

33
1
0
486
14
6
0
0

33
1
0
490
10
10
0
0

33
1
0
492
8
12
0
0

33
1
0
486
14
6
0
0
