# Supplementary material for: Mechanism of life-long maintenance of neuron identity despite molecular fluctuations
Source: eLife. 2021 Dec 15;10:e66955. doi: 10.7554/eLife.66955 (PMC8735970; doi:10.7554/eLife.66955)
Supplement: Figure 5—source data 1. [file elife-66955-fig5-data1.zip]

Archive with 7 entries (6 files):
- Figure 5-source data /
- Figure 5-source data /.DS_Store
- __MACOSX/Figure 5-source data /._.DS_Store
- Figure 5-source data /Fig5 and sup.ipynb
- __MACOSX/Figure 5-source data /._Fig5 and sup.ipynb
- Figure 5-source data /Figure 5-Source data.xlsx
- __MACOSX/Figure 5-source data /._Figure 5-Source data.xlsx
