# Supplementary material for: Mechanism of life-long maintenance of neuron identity despite molecular fluctuations
Source: eLife. 2021 Dec 15;10:e66955. doi: 10.7554/eLife.66955 (PMC8735970; doi:10.7554/eLife.66955)
Supplement: Figure 5—source data 1. [file elife-66955-fig5-data1.zip › Figure 5-source data /Fig5 and sup.ipynb]

# %% [code]
import numpy as np
import matplotlib
import matplotlib.pyplot as plt
import pandas as pd
import seaborn as sns

%matplotlib inline

# %% [code]
""" Auxin degron smFISH experiments: 
# animals were washed from plates in the afternoon
# late afternoon hatched animals were collected and either fixed or replated on 1mM auxin plates with op50
# next day around the same time, animals were collected and either fixed or replated on a new agar plate with op50
# next day around the same time, animals were collected and fixed
# at all times, che-1::GFP was checked! """

auxdeg1 = pd.read_excel("Figure 5-Source data.xlsx",sheet_name="Fig 5B")

# %% [code]
data_to_plot = [list(auxdeg1["che-1 ASEL before l1"])+list(auxdeg1["che-1 ASER before l1"])+list(auxdeg1["gcy-22 before l1"])+
                 list(auxdeg1["che-1 ASEL aux l3"])+list(auxdeg1["che-1 ASER aux l3"])+list(auxdeg1["gcy-22 aux l3"])+
                list(auxdeg1["gcy-22 after l4"])+list(auxdeg1["che-1 ASER after l4"])+list(auxdeg1["che-1 ASEL after l4"])]

# %% [code]
time = ["before"]*len(list(auxdeg1["che-1 ASEL before l1"]))+["before"]*len(list(auxdeg1["che-1 ASER before l1"]))+["before"]*len(list(auxdeg1["gcy-22 before l1"]))+["aux"]*len(list(auxdeg1["che-1 ASEL aux l3"]))+["aux"]*len(list(auxdeg1["che-1 ASER aux l3"]))+["aux"]*len(list(auxdeg1["gcy-22 aux l3"]))+["after"]*len(list(auxdeg1["gcy-22 after l4"]))+["after"]*len(list(auxdeg1["che-1 ASER after l4"]))+["after"]*len(list(auxdeg1["che-1 ASEL after l4"]))

# %% [code]
genes = ["che-1 ASEL degron"]*len(list(auxdeg1["che-1 ASEL before l1"]))+["che-1 ASER degron"]*len(list(auxdeg1["che-1 ASER before l1"]))+["gcy-22 degron"]*len(list(auxdeg1["gcy-22 before l1"]))+["che-1 ASEL degron"]*len(list(auxdeg1["che-1 ASEL aux l3"]))+["che-1 ASER degron"]*len(list(auxdeg1["che-1 ASER aux l3"]))+["gcy-22 degron"]*len(list(auxdeg1["gcy-22 aux l3"]))+["gcy-22 degron"]*len(list(auxdeg1["gcy-22 after l4"]))+["che-1 ASER degron"]*len(list(auxdeg1["che-1 ASER after l4"]))+["che-1 ASEL degron"]*len(list(auxdeg1["che-1 ASEL after l4"]))

# %% [code]
test = pd.DataFrame(data_to_plot[0])
test["time"] = time
test["genes"] = genes
test.columns = ['counts', 'time', 'genes']

# %% [code]
fig = plt.figure(1, figsize=(6, 2.8))
ax = sns.stripplot(y="counts",x="time", hue= "genes", size=4,dodge=True ,data=test,jitter=0.15,alpha=0.9,zorder=0,
                  hue_order=["che-1 ASER degron","che-1 ASEL degron","gcy-22 degron"])

myax = ax.collections[0]
myax.set_facecolor("#339933")
myax.set_edgecolor('#339933')
myax.set_linewidth(1)
myax = ax.collections[1]
myax.set_facecolor("#339933")
myax.set_edgecolor('#339933')
myax.set_linewidth(1)
myax = ax.collections[2]
myax.set_facecolor("#CC3300")
myax.set_edgecolor('#CC3300')
myax.set_linewidth(1)

myax = ax.collections[3]
myax.set_facecolor("#339933")
myax.set_edgecolor('#339933')
myax.set_linewidth(1)
myax = ax.collections[4]
myax.set_facecolor("#339933")
myax.set_edgecolor('#339933')
myax.set_linewidth(1)
myax = ax.collections[5]
myax.set_facecolor("#CC3300")
myax.set_edgecolor('#CC3300')
myax.set_linewidth(1)

myax = ax.collections[6]
myax.set_facecolor("#339933")
myax.set_edgecolor('#339933')
myax.set_linewidth(1)
myax = ax.collections[7]
myax.set_facecolor("#339933")
myax.set_edgecolor('#339933')
myax.set_linewidth(1)
myax = ax.collections[8]
myax.set_facecolor("#CC3300")
myax.set_edgecolor('#CC3300')
myax.set_linewidth(1)

che1_lr = test[test["time"]=="before"]
che1_r = che1_lr[che1_lr["genes"]=="che-1 ASER degron"]
che1_l = che1_lr[che1_lr["genes"]=="che-1 ASEL degron"]
gcy22 = che1_lr[che1_lr["genes"]=="gcy-22 degron"]
ax.errorbar(-0.24, np.nanmean(np.array(che1_r["counts"])), marker='o',ms=0,yerr=np.nanstd(np.array(che1_r["counts"])), lw=1.5, capsize = 4,capthick=2,color="black")
ax.errorbar(-0.24,np.nanmean(np.array(che1_r["counts"])),xerr = 0.05,capsize=0,lw=2,color = "black")
ax.errorbar(0.26, np.nanmean(np.array(gcy22["counts"])), marker='o',ms=0,yerr=np.nanstd(np.array(gcy22["counts"])), lw=1.5, capsize = 4,capthick=2,color="black")
ax.errorbar(0.26,np.nanmean(np.array(gcy22["counts"])),xerr = 0.05,capsize=0,lw=2,color = "black")
ax.errorbar(0, np.nanmean(np.array(che1_l["counts"])), marker='o',ms=0,yerr=np.nanstd(np.array(che1_r["counts"])), lw=1.5, capsize = 4,capthick=2,color="black")
ax.errorbar(0,np.nanmean(np.array(che1_l["counts"])),xerr = 0.05,capsize=0,lw=2,color = "black")

che1_lr = test[test["time"]=="aux"]
che1_r = che1_lr[che1_lr["genes"]=="che-1 ASER degron"]
che1_l = che1_lr[che1_lr["genes"]=="che-1 ASEL degron"]
gcy22 = che1_lr[che1_lr["genes"]=="gcy-22 degron"]
ax.errorbar(0.74, np.nanmean(np.array(che1_r["counts"])), marker='o',ms=0,yerr=np.nanstd(np.array(che1_r["counts"])), lw=1.5, capsize = 4,capthick=2,color="black")
ax.errorbar(0.74,np.nanmean(np.array(che1_r["counts"])),xerr = 0.05,capsize=0,lw=2,color = "black")
ax.errorbar(1.26, np.nanmean(np.array(gcy22["counts"])), marker='o',ms=0,yerr=np.nanstd(np.array(gcy22["counts"])), lw=1.5, capsize = 4,capthick=2,color="black")
ax.errorbar(1.26,np.nanmean(np.array(gcy22["counts"])),xerr = 0.05,capsize=0,lw=2,color = "black")
ax.errorbar(1, np.nanmean(np.array(che1_l["counts"])), marker='o',ms=0,yerr=np.nanstd(np.array(che1_r["counts"])), lw=1.5, capsize = 4,capthick=2,color="black")
ax.errorbar(1,np.nanmean(np.array(che1_l["counts"])),xerr = 0.05,capsize=0,lw=2,color = "black")

che1_lr = test[test["time"]=="after"]
che1_r = che1_lr[che1_lr["genes"]=="che-1 ASER degron"]
che1_l = che1_lr[che1_lr["genes"]=="che-1 ASEL degron"]
gcy22 = che1_lr[che1_lr["genes"]=="gcy-22 degron"]
ax.errorbar(1.74, np.nanmean(np.array(che1_r["counts"])), marker='o',ms=0,yerr=np.nanstd(np.array(che1_r["counts"])), lw=1.5, capsize = 4,capthick=2,color="black")
ax.errorbar(1.74,np.nanmean(np.array(che1_r["counts"])),xerr = 0.05,capsize=0,lw=2,color = "black")
ax.errorbar(2.26, np.nanmean(np.array(gcy22["counts"])), marker='o',ms=0,yerr=np.nanstd(np.array(gcy22["counts"])), lw=1.5, capsize = 4,capthick=2,color="black")
ax.errorbar(2.26,np.nanmean(np.array(gcy22["counts"])),xerr = 0.05,capsize=0,lw=2,color = "black")
ax.errorbar(2, np.nanmean(np.array(che1_l["counts"])), marker='o',ms=0,yerr=np.nanstd(np.array(che1_r["counts"])), lw=1.5, capsize = 4,capthick=2,color="black")
ax.errorbar(2,np.nanmean(np.array(che1_l["counts"])),xerr = 0.05,capsize=0,lw=2,color = "black")


ax.axvline(0.5,linestyle= "--", color = "black")
ax.axvline(1.5,linestyle= "--", color = "black")
ax.axvline(2.5,linestyle= "--", color = "black")
ax.axvline(3.5,linestyle= "--", color = "black")
ax.axvline(4.5,linestyle= "--", color = "black")

ax.spines['top'].set_visible(False)
ax.spines['right'].set_visible(False)
ax.yaxis.set_ticks_position('left')
ax.xaxis.set_ticks_position('bottom')
ax.set_ylim(-0.1,40)
ax.set_xlim(-0.5,2.51)
ax.set_yticks([0,10,20,30,40])
ax.get_legend().set_visible(False)
ax.set_ylabel('# mRNA molecules in ASEL/R',size=12,fontname="Arial")

plt.axvspan(0.5, 1+.5, facecolor='black', alpha=0.08)

#fig.savefig('auxin_24honoffrecov_smfish_nowt.pdf', bbox_inches='tight')

# %% [code]
