# Supplementary material for: Mechanism of life-long maintenance of neuron identity despite molecular fluctuations
Source: eLife. 2021 Dec 15;10:e66955. doi: 10.7554/eLife.66955 (PMC8735970; doi:10.7554/eLife.66955)
Supplement: Figure 5—source data 1. [file elife-66955-fig5-data1.zip › Figure 5-source data /Figure 5-Source data.xlsx]

## Sheet: Fig 5B
che-1 ASEL before l1	che-1 ASER before l1	gcy-22 before l1	gcy-22 norm l1	che-1 ASEL norm l1	che-1 ASER norm l1		che-1 ASEL aux l3	che-1 ASER aux l3	gcy-22 aux l3	gcy-22 norm l2/l3	che-1 ASEL norm l3	che-1 ASER norm l3		gcy-22 after l4	che-1 ASER after l4	che-1 ASEL after l4	gcy-22 norm l4	che-1 ASEL norm l4	che-1 ASER norm l4		Combined experiments
1	3	27	17	4	3		4	9	0	34	5	7		10	12	8	37	5	19		Overview
5	6	20	17	8	6		4	7	1	28	11	7		17	7	7	28	9	3		che-1::GFP::AID
11	12	17	27	2	8		3	13	0	26	9	12		21	13	11	25	6	21
8	9	22	24	1	6		6	11	0	24	4	6		16	8	6	25	4	4
10	12	20	26	2	6		6	16	2	23	7	9		22	18	7	26	7	4
3	13	24	22	2	3		7	5	3	29	6	10		16	11	3	23	3	7
4	7	21	19	5	5		3	6	1	34	3	9		20	7	7	38	4	10
8	11	17	26	2	12		5	4	6	26	7	14		10	13	7	39	8	2
4	8	25	27	3	11		2	12	7	30	3	6		24	8	5	30	5	7
3	14	15	25	6	4		5	5	10	31	7	4		25	4	7	32	11	8
6	5	14	25	5	8			15		31	2	9		19	11	4	29	10	6
6	8	24	31	1	3					34	4	5		22	12	2	26		19
6	5	35	16	3	3					22	3	12			7		36		4
5	5	17	27	4	3					34	4	18			10		38		15
7	6		22	5	10					29	10	9			5		33		7
6	13		26	3	3					24	3	4			12		36		16
4	4		22	3	10					37	9	13			9		28		4
3	7		28	5	1					25	5	13			13		22		5
4	5		27	8	6					24	8	2			15		23
5	3		21	4	2					22		7			17		32
			25		10										8		33
			20														25
			33
