# Supplementary material for: Mechanism of life-long maintenance of neuron identity despite molecular fluctuations
Source: eLife. 2021 Dec 15;10:e66955. doi: 10.7554/eLife.66955 (PMC8735970; doi:10.7554/eLife.66955)
Supplement: Figure 6—source data 1. [file elife-66955-fig6-data1.zip › Figure 6-source data/Fig6 and sup.ipynb]

# %% [code]
import numpy as np
import matplotlib
import matplotlib.pyplot as plt
import pandas as pd
import seaborn as sns

%matplotlib inline

# %% [code]


# %% [code]
# Fig 6B
# Assays_chemotaxis_final_Fig1_S2.xslx sheet: SWAP

fig = plt.figure(1, figsize=(4,1.8))
ax = plt.subplot(111)
ax.bar(np.array([1,2,3.5,4.5,5.5,6.5]), [0.93,0.04,0.97,0.95,-0.06,0.95],width=0.87,
       color=["grey","lightgrey","#339933","#D3522F","darkgreen","darkred"],
       yerr=[0.02,0.06,0,0.03,0.12,0.01],error_kw=dict(ecolor='black', lw=1.2, capsize=2, capthick=1.2))

ax.spines['top'].set_visible(False)
ax.spines['right'].set_visible(False)
ax.yaxis.set_ticks_position('left')
ax.xaxis.set_ticks_position('bottom')

ax.set_ylim(-0.25,1)
ax.set_ylabel('Chemotaxis index',size=13,fontname="Arial")
ax.axhline(0,color ="black",lw=1.2)
ax.set_xticks([1.5,2.5,4,5,6,7])
ax.set_xlim(0.5,7.5)

#fig.savefig('chemotaxis_flankbp.pdf', bbox_inches='tight')

# %% [code]


# %% [code]
# Fig 6D

fig = plt.figure(1, figsize=(4, 2.1))
ax = sns.stripplot(y="counts",x="stages",hue="genes", size=4,dodge=True ,data=test,jitter=0.2,alpha=0.8,zorder=0)
myax = ax.collections[0]
myax.set_facecolor("#339933")
myax.set_edgecolor('#339933')
myax.set_linewidth(1)
myax = ax.collections[1]
myax.set_facecolor("#CC3300")
myax.set_edgecolor('#CC3300')
myax.set_linewidth(1)
myax = ax.collections[2]
myax.set_facecolor("#339933")
myax.set_edgecolor('#339933')
myax.set_linewidth(1)
myax = ax.collections[3]
myax.set_facecolor("#CC3300")
myax.set_edgecolor('#CC3300')
myax.set_linewidth(1)
myax = ax.collections[4]
myax.set_facecolor("#339933")
myax.set_edgecolor('#339933')
myax.set_linewidth(1)
myax = ax.collections[5]
myax.set_facecolor("#CC3300")
myax.set_edgecolor('#CC3300')
myax.set_linewidth(1)

che1_lr = test[test["stages"]=="(pre)bean"]
che1_r = che1_lr[che1_lr["genes"]=="che-1"]
che1_l = che1_lr[che1_lr["genes"]=="gcy-22"]
ax.errorbar(-0.2, np.mean(np.array(che1_r["counts"])), marker='o',ms=0,yerr=np.std(np.array(che1_r["counts"])), lw=1.5, capsize = 4,capthick=2,color="#339933")
ax.errorbar(-0.2,np.mean(np.array(che1_r["counts"])),xerr = 0.1,capsize=0,lw=2,color = "black")
ax.errorbar(0.2, np.mean(np.array(che1_l["counts"])), marker='o',ms=0,yerr=np.std(np.array(che1_l["counts"])), lw=1.5, capsize = 4,capthick=2,color="#CC3300")
ax.errorbar(0.2,np.mean(np.array(che1_l["counts"])),xerr = 0.1,capsize=0,lw=2,color = "black")

che1_lr = test[test["stages"]=="1.5 fold"]
che1_r = che1_lr[che1_lr["genes"]=="che-1"]
che1_l = che1_lr[che1_lr["genes"]=="gcy-22"]
ax.errorbar(0.8, np.mean(np.array(che1_r["counts"])), marker='o',ms=0,yerr=np.std(np.array(che1_r["counts"])), lw=1.5, capsize = 4,capthick=2,color="#339933")
ax.errorbar(0.8,np.mean(np.array(che1_r["counts"])),xerr = 0.1,capsize=0,lw=2,color = "black")
ax.errorbar(1.2, np.mean(np.array(che1_l["counts"])), marker='o',ms=0,yerr=np.std(np.array(che1_l["counts"])), lw=1.5, capsize = 4,capthick=2,color="#CC3300")
ax.errorbar(1.2,np.mean(np.array(che1_l["counts"])),xerr = 0.1,capsize=0,lw=2,color = "black")

che1_lr = test[test["stages"]=="2 fold"]
che1_r = che1_lr[che1_lr["genes"]=="che-1"]
che1_l = che1_lr[che1_lr["genes"]=="gcy-22"]
ax.errorbar(1.8, np.mean(np.array(che1_r["counts"])), marker='o',ms=0,yerr=np.std(np.array(che1_r["counts"])), lw=1.5, capsize = 4,capthick=2,color="#339933")
ax.errorbar(1.8,np.mean(np.array(che1_r["counts"])),xerr = 0.1,capsize=0,lw=2,color = "black")
ax.errorbar(2.2, np.mean(np.array(che1_l["counts"])), marker='o',ms=0,yerr=np.std(np.array(che1_l["counts"])), lw=1.5, capsize = 4,capthick=2,color="#CC3300")
ax.errorbar(2.2,np.mean(np.array(che1_l["counts"])),xerr = 0.1,capsize=0,lw=2,color = "black")

che1_lr = test[test["stages"]=="3 fold"]
che1_r = che1_lr[che1_lr["genes"]=="che-1"]
che1_l = che1_lr[che1_lr["genes"]=="gcy-22"]
ax.errorbar(2.8, np.mean(np.array(che1_r["counts"])), marker='o',ms=0,yerr=np.std(np.array(che1_r["counts"])), lw=1.5, capsize = 4,capthick=2,color="black")
ax.errorbar(2.8,np.mean(np.array(che1_r["counts"])),xerr = 0.1,capsize=0,lw=2,color = "black")
ax.errorbar(3.2, np.mean(np.array(che1_l["counts"])), marker='o',ms=0,yerr=np.std(np.array(che1_l["counts"])), lw=1.5, capsize = 4,capthick=2,color="black")
ax.errorbar(3.2,np.mean(np.array(che1_l["counts"])),xerr = 0.1,capsize=0,lw=2,color = "black")

che1_lr = test[test["stages"]=="twitching"]
che1_r = che1_lr[che1_lr["genes"]=="che-1"]
che1_l = che1_lr[che1_lr["genes"]=="gcy-22"]
ax.errorbar(3.8, np.mean(np.array(che1_r["counts"])), marker='o',ms=0,yerr=np.std(np.array(che1_r["counts"])), lw=1.5, capsize = 4,capthick=2,color="black")
ax.errorbar(3.8,np.mean(np.array(che1_r["counts"])),xerr = 0.1,capsize=0,lw=2,color = "black")
ax.errorbar(4.2, np.mean(np.array(che1_l["counts"])), marker='o',ms=0,yerr=np.std(np.array(che1_l["counts"])), lw=1.5, capsize = 4,capthick=2,color="black")
ax.errorbar(4.2,np.mean(np.array(che1_l["counts"])),xerr = 0.1,capsize=0,lw=2,color = "black")

ax.axvline(0.5,linestyle= "--", color = "black")
ax.axvline(1.5,linestyle= "--", color = "black")
ax.axvline(2.5,linestyle= "--", color = "black")
ax.axvline(3.5,linestyle= "--", color = "black")
ax.axvline(4.5,linestyle= "--", color = "black")

ax.get_legend().set_visible(False)
ax.set_xlabel('')
ax.set_yticks([0,10,20,30,40])
ax.set_ylim(-0.5,40)
ax.set_xlim(-0.5,3.54)
ax.spines['top'].set_visible(False)
ax.spines['right'].set_visible(False)
ax.yaxis.set_ticks_position('left')
ax.xaxis.set_ticks_position('bottom')
ax.set_ylabel('# mRNA molecules in ASEL/R',size=12,fontname="Arial")
#fig.savefig('boxplots_embryo_che1flank.pdf', bbox_inches='tight')

# %% [code]


# %% [code]


# %% [code]
gcy22flank_aux = pd.read_excel('Figure 6F-Source data.xlsx',sheet_name="gcy22_che1flank_aux")
gcy22flank_con = pd.read_excel('Figure 6F-Source data.xlsx',sheet_name="gcy22_che1flank_con") 
gcy22bp_aux = pd.read_excel('Figure 6F-Source data.xlsx',sheet_name="gcy22_che1bp_aux")
gcy22bp_con = pd.read_excel('Figure 6F-Source data.xlsx',sheet_name="gcy22_che1bp_con")
gcy22degron = pd.read_excel('Figure 6F-Source data.xlsx',sheet_name="degron_l3l4_con")
auxdeg1 = pd.read_excel('Figure 6F-Source data.xlsx',sheet_name="degron_l3l4_aux")

# %% [code]
data_to_plot = [list(gcy22degron["gcy-22"])+list(gcy22bp_con["Unnamed: 2"])+list(gcy22flank_con["Unnamed: 2"])+
               list(auxdeg1["gcy-22 aux l3"])+list(gcy22bp_aux["Unnamed: 2"])+list(gcy22flank_aux["Unnamed: 2"])]

# %% [code]
groups = ["No auxin"]*len(list(gcy22degron["gcy-22"]))+["No auxin"]*len(list(gcy22bp_con["Unnamed: 2"]))+["No auxin"]*len(list(gcy22flank_con["Unnamed: 2"]))+["On 1mM auxin"]*len(list(auxdeg1["gcy-22 aux l3"]))+["On 1mM auxin"]*len(list(gcy22bp_aux["Unnamed: 2"]))+["On 1mM auxin"]*len(list(gcy22flank_aux["Unnamed: 2"]))

# %% [code]
genes = ["che-1::GFP::degron"]*len(list(gcy22degron["gcy-22"]))+["gcy-22 ASEche1 bp"]*len(list(gcy22bp_con["Unnamed: 2"]))+["gcy-22 ASEche1 flank"]*len(list(gcy22flank_con["Unnamed: 2"]))+["che-1::GFP::degron"]*len(list(auxdeg1["gcy-22 aux l3"]))+["gcy-22 ASEche1 bp"]*len(list(gcy22bp_aux["Unnamed: 2"]))+["gcy-22 ASEche1 flank"]*len(list(gcy22flank_aux["Unnamed: 2"]))

# %% [code]
test = pd.DataFrame(data_to_plot[0])
test["groups"] = groups
test["genes"] = genes
test.columns = ['counts', 'groups', 'genes']

# %% [code]
# Fig 6F

fig = plt.figure(1, figsize=(4.5, 2.4))
ax = sns.stripplot(y="counts",x="groups",hue="genes", size=4,dodge=True ,data=test,jitter=0.2,alpha=0.8,zorder=0)

myax = ax.collections[0]
myax.set_facecolor("orange")
myax.set_edgecolor('orange')
myax.set_linewidth(1)
myax = ax.collections[1]
myax.set_facecolor("#CC3300")
myax.set_edgecolor('#CC3300')
myax.set_linewidth(1)
myax = ax.collections[2]
myax.set_facecolor("darkred")
myax.set_edgecolor('darkred')
myax.set_linewidth(1)

myax = ax.collections[3]
myax.set_facecolor("orange")
myax.set_edgecolor('orange')
myax.set_linewidth(1)
myax = ax.collections[4]
myax.set_facecolor("#CC3300")
myax.set_edgecolor('#CC3300')
myax.set_linewidth(1)
myax = ax.collections[5]
myax.set_facecolor("darkred")
myax.set_edgecolor('darkred')
myax.set_linewidth(1)

che1_lr = test[test["groups"]=="No auxin"]
gcy22d = che1_lr[che1_lr["genes"]=="che-1::GFP::degron"]
gcy22bp = che1_lr[che1_lr["genes"]=="gcy-22 ASEche1 bp"]
gcy22flank = che1_lr[che1_lr["genes"]=="gcy-22 ASEche1 flank"]
ax.errorbar(-0.25, np.nanmean(np.array(gcy22d["counts"])), marker='o',ms=0,yerr=np.nanstd(np.array(gcy22d["counts"])), lw=1.5, capsize = 3,capthick=2,color="black")
ax.errorbar(-0.25,np.nanmean(np.array(gcy22d["counts"])),xerr = 0.07,capsize=0,lw=3,color = "black")
ax.errorbar(0.25, np.mean(np.array(gcy22flank["counts"])), marker='o',ms=0,yerr=np.std(np.array(gcy22flank["counts"])), lw=1.5, capsize = 3,capthick=2,color="black")
ax.errorbar(0.25,np.mean(np.array(gcy22flank["counts"])),xerr = 0.07,capsize=0,lw=3,color = "black")
ax.errorbar(0, np.mean(np.array(gcy22bp["counts"])), marker='o',ms=0,yerr=np.std(np.array(gcy22bp["counts"])), lw=1.5, capsize = 3,capthick=2,color="black")
ax.errorbar(0,np.mean(np.array(gcy22bp["counts"])),xerr = 0.07,capsize=0,lw=3,color = "black")

che1_lr = test[test["groups"]=="On 1mM auxin"]
gcy22d = che1_lr[che1_lr["genes"]=="che-1::GFP::degron"]
gcy22bp = che1_lr[che1_lr["genes"]=="gcy-22 ASEche1 bp"]
gcy22flank = che1_lr[che1_lr["genes"]=="gcy-22 ASEche1 flank"]
ax.errorbar(0.75, np.nanmean(np.array(gcy22d["counts"])), marker='o',ms=0,yerr=np.nanstd(np.array(gcy22d["counts"])), lw=1.5, capsize = 3,capthick=2,color="black")
ax.errorbar(0.75,np.nanmean(np.array(gcy22d["counts"])),xerr = 0.07,capsize=0,lw=3,color = "black")
ax.errorbar(1.25, np.mean(np.array(gcy22flank["counts"])), marker='o',ms=0,yerr=np.std(np.array(gcy22flank["counts"])), lw=1.5, capsize = 3,capthick=2,color="black")
ax.errorbar(1.25,np.mean(np.array(gcy22flank["counts"])),xerr = 0.07,capsize=0,lw=3,color = "black")
ax.errorbar(1, np.mean(np.array(gcy22bp["counts"])), marker='o',ms=0,yerr=np.std(np.array(gcy22bp["counts"])), lw=1.5, capsize = 3,capthick=2,color="black")
ax.errorbar(1,np.mean(np.array(gcy22bp["counts"])),xerr = 0.07,capsize=0,lw=3,color = "black")

ax.spines['top'].set_visible(False)
ax.spines['right'].set_visible(False)
ax.yaxis.set_ticks_position('left')
ax.xaxis.set_ticks_position('bottom')
ax.get_legend().set_visible(False)
ax.set_xlabel('')
ax.set_ylabel('# gcy-22 mRNA in ASER',size=13,fontname="Arial")
ax.set_yticks([0,10,20,30,40])
ax.axvline(0.5,linestyle= "--", color = "black")
ax.axvline(1.5,linestyle= "--", color = "black")
ax.set_ylim(-0.1,40)
ax.set_xticks([-0.25,0.25,0,0.75,1.25,1])
plt.axvspan(0.5, 1+.5, facecolor='black', alpha=0.08)

#fig.savefig('auxin_contr_gcy22flankbp.pdf', bbox_inches='tight')

# %% [code]


# %% [code]
gcy22bp_con = pd.read_excel('Figure S5A-Source data.xlsx',sheet_name="Fig S5A")


# %% [code]
data_to_plot =  list([-1])+list(gcy22bp_con["gcy-22  (ASEgcy22)"])+list(che1bp_con["che-1 R (ASEche1)"])+list(che1bp_con["gcy-22 (ASEche1)"])


# %% [code]
strain = ["ASEche-1"]*len(list([-1]))+["ASEche-1"]*len(list(gcy22bp_con["gcy-22  (ASEgcy22)"]))+["ASEgcy-22"]*len(che1bp_con["che-1 R (ASEche1)"])+["ASEgcy-22"]*len(che1bp_con["gcy-22 (ASEche1)"])


# %% [code]
genes = ["che-1"]*len(list([-1]))+["gcy-22"]*len(list(gcy22bp_con["gcy-22  (ASEgcy22)"]))+["che-1"]*len(che1bp_con["che-1 R (ASEche1)"])+["gcy-22"]*len(che1bp_con["gcy-22 (ASEche1)"])


# %% [code]
test = pd.DataFrame(data_to_plot)
test["strain"] = strain
test["genes"] = genes
test.columns = ['counts', 'strain','genes']

# %% [code]
# Fig S4A

fig = plt.figure(1, figsize=(3.2, 2.1))
ax = sns.stripplot(y="counts",x="strain", hue="genes" ,size=5,dodge=True ,data=test,jitter=0.13,alpha=0.9,zorder=0)
myax = ax.collections[0]
myax.set_facecolor("#339933")
myax.set_edgecolor('#339933')
myax.set_linewidth(1)
myax = ax.collections[1]
myax.set_facecolor("#CC3300")
myax.set_edgecolor('#CC3300')
myax.set_linewidth(1)
myax = ax.collections[2]
myax.set_facecolor("#339933")
myax.set_edgecolor('#339933')
myax.set_linewidth(1)
myax = ax.collections[3]
myax.set_facecolor("#CC3300")
myax.set_edgecolor('#CC3300')
myax.set_linewidth(1)

che1_lr = test[test["strain"]=="ASEche-1"]
che1_r = che1_lr[che1_lr["genes"]=="che-1"]
che1_l = che1_lr[che1_lr["genes"]=="gcy-22"]
ax.errorbar(0, np.nanmean(np.array(che1_r["counts"])), marker='o',ms=0,yerr=np.nanstd(np.array(che1_r["counts"])), lw=1.5, capsize = 4,capthick=2,color="black")
ax.errorbar(0,np.nanmean(np.array(che1_r["counts"])),xerr = 0.1,capsize=0,lw=2,color = "black")
ax.errorbar(0.2, np.nanmean(np.array(che1_l["counts"])), marker='o',ms=0,yerr=np.nanstd(np.array(che1_l["counts"])), lw=1.5, capsize = 4,capthick=2,color="black")
ax.errorbar(0.2,np.nanmean(np.array(che1_l["counts"])),xerr = 0.1,capsize=0,lw=2,color = "black")


che1_lr = test[test["strain"]=="ASEgcy-22"]
che1_r = che1_lr[che1_lr["genes"]=="che-1"]
che1_l = che1_lr[che1_lr["genes"]=="gcy-22"]
ax.errorbar(0.8, np.nanmean(np.array(che1_r["counts"])), marker='o',ms=0,yerr=np.nanstd(np.array(che1_r["counts"])), lw=1.5, capsize = 4,capthick=2,color="black")
ax.errorbar(0.8,np.nanmean(np.array(che1_r["counts"])),xerr = 0.1,capsize=0,lw=2,color = "black")
ax.errorbar(1.2, np.nanmean(np.array(che1_l["counts"])), marker='o',ms=0,yerr=np.nanstd(np.array(che1_l["counts"])), lw=1.5, capsize = 4,capthick=2,color="black")
ax.errorbar(1.2,np.nanmean(np.array(che1_l["counts"])),xerr = 0.1,capsize=0,lw=2,color = "black")

ax.axvline(0.5,linestyle= "--", color = "black")
ax.axvline(1.45,linestyle= "--", color = "black")

ax.get_legend().set_visible(False)
ax.set_xlabel('')
ax.set_ylim(-0.1,40)
ax.set_xlim(-0.5,1.5)
ax.set_yticks([0,10,20,30,40])
ax.spines['top'].set_visible(False)
ax.spines['right'].set_visible(False)
ax.yaxis.set_ticks_position('left')
ax.xaxis.set_ticks_position('bottom')
ax.set_ylabel('# mRNA molecules',size=12,fontname="Arial")
#fig.savefig('boxplots_supp_controlswap.pdf', bbox_inches='tight')

# %% [code]


# %% [code]
# data from the embryo experiment with n2
test = pd.read_excel('Figure S5C-Source data.xlsx',sheet_name="embryo_che-1") 
test3 = pd.read_excel('Figure S5C-Source data.xlsx',sheet_name="embryo_gcy22")
# from che-1 mutant smFISH data and bean stage smFISH data gcy-22 flanks in che-1 promoter
che1_mutzf3_360 = pd.read_excel('Figure S5C-Source data.xlsx',sheet_name="che1_mutflank_360")
che1_asemotifswap =  pd.read_excel('Figure S5C-Source data.xlsx',sheet_name="che1_asemotifswap_360")


# %% [code]
che1_bean = test[test["time"]==360]["che-1"]
che1_com = test[test["time"]==430]["che-1"]
che1_15f = test[test["time"]==490]["che-1"]
che1_2f = test[test["time"]==550]["che-1"]
che1_3f = test[test["time"]==610]["che-1"]

gcy22_bean = test3[test3["time"]==360]["gcy-22"]
gcy22_com = test3[test3["time"]==430]["gcy-22"]
gcy22_15f = test3[test3["time"]==490]["gcy-22"]
gcy22_2f = test3[test3["time"]==550]["gcy-22"]
gcy22_3f = test3[test3["time"]==610]["gcy-22"]

# %% [code]
che1_wt = test[test["time"]==360]["che-1"]

# %% [code]
che1_mutzf3_360 = che1_mutzf3_360["che-1"]
che1_asemotifswap = che1_asemotifswap["che-1"]

# %% [code]
che1_wt_d = pd.DataFrame({ 'group' : np.repeat('che-1 WT',len(che1_wt)), 'value': che1_wt })
che1_mutzf3_360 = pd.DataFrame({ 'group' : np.repeat('che-1 mut zf3',len(che1_mutzf3_360)), 'value': che1_mutzf3_360 })
che1_asemotifswap = pd.DataFrame({ 'group' : np.repeat('che-1 motif swap',len(che1_asemotifswap)), 'value': che1_asemotifswap })

# %% [code]
df=che1_wt_d.append(che1_wt_d).append(che1_mutzf3_360).append(che1_asemotifswap)

# %% [code]
# Fig S4C

fig = plt.figure(1, figsize=(1.7, 2.1))
ax = sns.stripplot(y="value",x="group", size=5,dodge=True ,data=df,jitter=0.1,alpha=0.8,zorder=0)
myax = ax.collections[0]
myax.set_facecolor("#339933")
myax.set_edgecolor('#339933')
myax.set_linewidth(1)
myax = ax.collections[1]
myax.set_facecolor("purple")
myax.set_edgecolor('purple')
myax.set_linewidth(1)
myax = ax.collections[2]
myax.set_facecolor("red")
myax.set_edgecolor('red')
myax.set_linewidth(1)

ax.errorbar(0, np.mean(np.array(df[df["group"]=="che-1 WT"]["value"])), marker='o',ms=0,yerr=np.std(np.array(df[df["group"]=="che-1 WT"]["value"])), lw=1.5, capsize = 4,capthick=2,color="black")
ax.errorbar(0,np.mean(np.array(df[df["group"]=="che-1 WT"]["value"])),xerr = 0.15,capsize=0,lw=3,color = "black")

ax.errorbar(1, np.mean(np.array(df[df["group"]=="che-1 mut zf3"]["value"])), marker='o',ms=0,yerr=np.std(np.array(df[df["group"]=="che-1 mut zf3"]["value"])), lw=1.5, capsize = 4,capthick=2,color="black")
ax.errorbar(1,np.mean(np.array(df[df["group"]=="che-1 mut zf3"]["value"])),xerr = 0.15,capsize=0,lw=3,color = "black")

ax.errorbar(2, np.mean(np.array(df[df["group"]=="che-1 motif swap"]["value"])), marker='o',ms=0,yerr=np.std(np.array(df[df["group"]=="che-1 motif swap"]["value"])), lw=1.5, capsize = 4,capthick=2,color="black")
ax.errorbar(2,np.mean(np.array(df[df["group"]=="che-1 motif swap"]["value"])),xerr = 0.15,capsize=0,lw=3,color = "black")

ax.set_xlim([0.5,2.5])
ax.set_yticks([0,10,20,30,40])
ax.set_xlabel('')
ax.set_ylabel('# che-1 mRNA molecules',size=12,fontname="Arial")

ax.spines['top'].set_visible(False)
ax.spines['right'].set_visible(False)
ax.yaxis.set_ticks_position('left')
ax.xaxis.set_ticks_position('bottom')

#fig.savefig('beanstage_swapmt.pdf', bbox_inches='tight')

# %% [code]
