# Supplementary material for: Mechanism of life-long maintenance of neuron identity despite molecular fluctuations
Source: eLife. 2021 Dec 15;10:e66955. doi: 10.7554/eLife.66955 (PMC8735970; doi:10.7554/eLife.66955)
Supplement: Figure 7—source data 1. [file elife-66955-fig7-data1.zip]

Archive with 11 entries (10 files):
- Figure 7-source data/
- Figure 7-source data/Figure 7-Source data.xlsx
- __MACOSX/Figure 7-source data/._Figure 7-Source data.xlsx
- Figure 7-source data/Figure S6E-Source data.xlsx
- __MACOSX/Figure 7-source data/._Figure S6E-Source data.xlsx
- Figure 7-source data/Fig7 and sup.ipynb
- __MACOSX/Figure 7-source data/._Fig7 and sup.ipynb
- Figure 7-source data/Figure S6-Source data.xlsx
- __MACOSX/Figure 7-source data/._Figure S6-Source data.xlsx
- Figure 7-source data/Figure 7E-Source data.xlsx
- __MACOSX/Figure 7-source data/._Figure 7E-Source data.xlsx
