# Supplementary material for: Mechanism of life-long maintenance of neuron identity despite molecular fluctuations
Source: eLife. 2021 Dec 15;10:e66955. doi: 10.7554/eLife.66955 (PMC8735970; doi:10.7554/eLife.66955)
Supplement: Figure 7—source data 1. [file elife-66955-fig7-data1.zip › Figure 7-source data/Fig7 and sup.ipynb]

# %% [code]
import pandas as pd
import numpy as np
import matplotlib
import matplotlib.pyplot as plt
%matplotlib inline
import seaborn as sns

# %% [code]


# %% [code]
# Fig 7B
# assay data Ser
# n2, mutant, degron, HD
fig = plt.figure(1, figsize=(2.7,2.1))
ax = plt.subplot(111)
ax.bar(np.array([1,2,3,4]), [0.92,0.97,0.00,0.52],width=0.84,
       color=["dimgrey","lightgrey","#1860B5","#339933"],
       yerr=[0.02,0.02,0.05,0.03],error_kw=dict(ecolor='black', lw=1.2, capsize=2, capthick=1.2))

ax.spines['top'].set_visible(False)
ax.spines['right'].set_visible(False)
ax.yaxis.set_ticks_position('left')
ax.xaxis.set_ticks_position('bottom')

ax.set_ylim(-0.25,1)
ax.set_ylabel('Chemotaxis',size=13,fontname="Arial")
ax.axhline(0,color ="black",lw=1.2)
ax.set_xticks([1.5,2.5,3.5,4.5])
ax.set_xlim(0.5,5)

#fig.savefig('chemotaxisHD.pdf', bbox_inches='tight')

# %% [code]
#timelapse + indv worms from eGFP data ("multiphoton" microscope)
embryo_l = [1,1,1,1,1,1,1,1,1,1,1,1,1,1,1,1,1,1,1,1,1,1,1,1]
l1l2_l = [0,0,1,1,0,0,0,0,1,0,0,0,0,1,0,0,1,1,1,0,1,0,0,0,1,0,0,1,0,0,0,0,1,1,0,1]
l3l4_l = [1,0,0,0,1,0,0,0,0,0,0,0,0,1]
ya_l = [0,0,0,1,0,0,0,0,0,0,0,0,0,0,0,0,1,0]

embryo_r = [1,1,1,1,1,1,1,1,1,1,1,1,1,1,1,1,1,1,1,1,1,1,1,1]
l1l2_r = [1,0,1,1,1,1,1,1,1,0,1,1,1,1,0,1,1,1,1,1,1,0,1,1,1,1,0,1,0,1,0,1,1,1,1,1]
l3l4_r = [0,0,1,0,1,1,0,1,1,0,0,1,1,1,0,1]
ya_r = [1,1,1,1,0,0,0,1,0,0,0,0,1,1,0,0,0,1,1,0]

# %% [code]
# Fig 7C

fig = plt.figure(1, figsize=(5,2))
ax = plt.subplot(111)
#ax.bar(np.array([6.5,8.8,11]), [1,0.36,1],width=0.87,
#       color=["#1860B5","#1860B5","#1860B5","#1860B5","#1860B5","#1860B5"],
#       yerr=[0,0.04,0],error_kw=dict(ecolor='black', lw=1.2, capsize=2, capthick=1.2))
ax.bar(np.array([-1.3,-0.3,1,2,3.3,4.3,5.6,6.6]), [np.mean(embryo_r)*100,np.mean(embryo_l)*100,np.mean(l1l2_r)*100,np.mean(l1l2_l)*100,
                                                   np.mean(l3l4_r)*100,np.mean(l3l4_l)*100,np.mean(ya_r)*100,np.mean(ya_l)*100,
                                                   ],width=0.87,
       color=["grey","lightgrey"],
       yerr=[(np.std(embryo_r)/np.sqrt(len(l1l2_r)))*100,
             (np.std(embryo_l)/np.sqrt(len(l1l2_l)))*100,
             (np.std(l1l2_r)/np.sqrt(len(l1l2_r)))*100,
             (np.std(l1l2_l)/np.sqrt(len(l1l2_l)))*100,
             (np.std(l3l4_r)/np.sqrt(len(l3l4_r)))*100,
             (np.std(l3l4_l)/np.sqrt(len(l3l4_l)))*100,
             (np.std(ya_r)/np.sqrt(len(ya_r)))*100,
             (np.std(ya_l)/np.sqrt(len(ya_l)))*100,
             ],error_kw=dict(ecolor='black', lw=1.2, capsize=2, capthick=1.2))

ax.set_ylim(0,100)
ax.set_ylabel('CHE-1::GFP',size=13,fontname="Arial")
ax.axhline(0,color ="black",lw=1.2)
#ax.set_xlim(6.2,13)
#ax.set_xticks([-1.4+0.6,-0.5+0.5,1+0.43,2+0.43,3.3+0.43,4.3+0.43,5.6+0.43,6.6+0.43])

#fig.savefig('HD_loss.pdf', bbox_inches='tight')

# %% [code]


# %% [code]
che1flank = pd.read_excel('Figure 7-Source data.xlsx',sheet_name="Fig 7D")

# %% [code]
c_bean = list(che1flank[che1flank["stage"]=="bean"]["che-1"])+list(che1flank[che1flank["stage"]=="bean"]["che-1"])
#c_fold15 = list(che1flank[che1flank["stage"]=="1.5 fold"]["che-1"])+list(che1flank[che1flank["stage"]=="1.5 fold"]["che-1"])
#c_comma = list(che1flank[che1flank["stage"]=="comma"]["che-1"])+list(che1flank[che1flank["stage"]=="comma"]["che-1"])
#c_fold2= list(che1flank[che1flank["stage"]=="2 fold"]["che-1"])+list(che1flank[che1flank["stage"]=="2 fold"]["che-1"])
c_fold3= list(che1flank[che1flank["stage"]=="twitching"]["che-1"])+list(che1flank[che1flank["stage"]=="3 fold"]["che-1"])
c_l1= list(che1flank[che1flank["stage"]=="L1"]["che-1"])+list(che1flank[che1flank["stage"]=="L1"]["che-1"])


g_bean = list(che1flank[che1flank["stage"]=="stbean"]["gcy-22"])+list(che1flank[che1flank["stage"]=="bean"]["gcy-22"])
#g_comma =list(che1flank[che1flank["stage"]=="comma"]["gcy-22"])+list(che1flank[che1flank["stage"]=="comma"]["gcy-22"])
#g_fold15 = list(che1flank[che1flank["stage"]=="1.5 fold"]["gcy-22"])+list(che1flank[che1flank["stage"]=="1.5 fold"]["gcy-22"])
#g_fold2 = list(che1flank[che1flank["stage"]=="2 fold"]["gcy-22"])+list(che1flank[che1flank["stage"]=="2 fold"]["gcy-22"])
g_fold3= list(che1flank[che1flank["stage"]=="twitching"]["gcy-22"])+list(che1flank[che1flank["stage"]=="3 fold"]["gcy-22"])
g_l1= list(che1flank[che1flank["stage"]=="L1"]["gcy-22"])+list(che1flank[che1flank["stage"]=="L1"]["gcy-22"])


# %% [code]
data_to_plot = c_bean+g_bean+c_fold3+g_fold3+c_l1+g_l1

# %% [code]
stages = ["(pre)bean"]*len(c_bean)+["(pre)bean"]*len(g_bean)+["3 fold"]*len(c_fold3)+["3 fold"]*len(g_fold3)+["L1"]*len(c_l1)+["L1"]*len(g_l1)

# %% [code]
genes = ["che-1"]*len(c_bean)+["gcy-22"]*len(g_bean)+["che-1"]*len(c_fold3)+["gcy-22"]*len(g_fold3)+["che-1"]*len(c_l1)+["gcy-22"]*len(g_l1)

# %% [code]
test = pd.DataFrame(data_to_plot)
test["stages"] = stages
test["genes"] = genes
test.columns = ['counts', 'stages', 'genes']

# %% [code]
# Fig 7D

fig = plt.figure(1, figsize=(2.8, 2.5))
ax = sns.stripplot(y="counts",x="stages",hue="genes", size=4,dodge=True ,data=test,jitter=0.2,alpha=0.8,zorder=0)
myax = ax.collections[0]
myax.set_facecolor("#339933")
myax.set_edgecolor('#339933')
myax.set_linewidth(1)
myax = ax.collections[1]
myax.set_facecolor("#CC3300")
myax.set_edgecolor('#CC3300')
myax.set_linewidth(1)
myax = ax.collections[2]
myax.set_facecolor("#339933")
myax.set_edgecolor('#339933')
myax.set_linewidth(1)
myax = ax.collections[3]
myax.set_facecolor("#CC3300")
myax.set_edgecolor('#CC3300')
myax.set_linewidth(1)
myax = ax.collections[4]
myax.set_facecolor("#339933")
myax.set_edgecolor('#339933')
myax.set_linewidth(1)
myax = ax.collections[5]
myax.set_facecolor("#CC3300")
myax.set_edgecolor('#CC3300')
myax.set_linewidth(1)


che1_lr = test[test["stages"]=="(pre)bean"]
che1_r = che1_lr[che1_lr["genes"]=="che-1"]
che1_l = che1_lr[che1_lr["genes"]=="gcy-22"]
ax.errorbar(-0.2, np.mean(np.array(che1_r["counts"])), marker='o',ms=0,yerr=np.std(np.array(che1_r["counts"])), lw=1.5, capsize = 4,capthick=2,color="black")
ax.errorbar(-0.2,np.mean(np.array(che1_r["counts"])),xerr = 0.1,capsize=0,lw=2,color = "black")
ax.errorbar(0.2, np.mean(np.array(che1_l["counts"])), marker='o',ms=0,yerr=np.std(np.array(che1_l["counts"])), lw=1.5, capsize = 4,capthick=2,color="black")
ax.errorbar(0.2,np.mean(np.array(che1_l["counts"])),xerr = 0.1,capsize=0,lw=2,color = "black")

che1_lr = test[test["stages"]=="3 fold"]
che1_r = che1_lr[che1_lr["genes"]=="che-1"]
che1_l = che1_lr[che1_lr["genes"]=="gcy-22"]
ax.errorbar(0.8, np.nanmean(np.array(che1_r["counts"])), marker='o',ms=0,yerr=np.nanstd(np.array(che1_r["counts"])), lw=1.5, capsize = 4,capthick=2,color="black")
ax.errorbar(0.8,np.nanmean(np.array(che1_r["counts"])),xerr = 0.1,capsize=0,lw=2,color = "black")
ax.errorbar(1.2, np.nanmean(np.array(che1_l["counts"])), marker='o',ms=0,yerr=np.nanstd(np.array(che1_l["counts"])), lw=1.5, capsize = 4,capthick=2,color="black")
ax.errorbar(1.2,np.nanmean(np.array(che1_l["counts"])),xerr = 0.1,capsize=0,lw=2,color = "black")

che1_lr = test[test["stages"]=="L1"]
che1_r = che1_lr[che1_lr["genes"]=="che-1"]
che1_l = che1_lr[che1_lr["genes"]=="gcy-22"]
ax.errorbar(1.8, np.nanmean(np.array(che1_r["counts"])), marker='o',ms=0,yerr=np.nanstd(np.array(che1_r["counts"])), lw=1.5, capsize = 4,capthick=2,color="black")
ax.errorbar(1.8,np.nanmean(np.array(che1_r["counts"])),xerr = 0.1,capsize=0,lw=2,color = "black")
ax.errorbar(2.2, np.nanmean(np.array(che1_l["counts"])), marker='o',ms=0,yerr=np.nanstd(np.array(che1_l["counts"])), lw=1.5, capsize = 4,capthick=2,color="black")
ax.errorbar(2.2,np.nanmean(np.array(che1_l["counts"])),xerr = 0.1,capsize=0,lw=2,color = "black")

ax.axvline(0.5,linestyle= "--", color = "black")
ax.axvline(1.5,linestyle= "--", color = "black")
ax.axvline(2.5,linestyle= "--", color = "black")

ax.get_legend().set_visible(False)
ax.set_xlabel('')
ax.set_ylim(-0.1,40)
ax.set_xlim(-0.5,2.6)
ax.set_yticks([0,10,20,30,40])
ax.spines['top'].set_visible(False)
ax.spines['right'].set_visible(False)
ax.yaxis.set_ticks_position('left')
ax.xaxis.set_ticks_position('bottom')
ax.set_ylabel('# mRNA molecules in ASEL/R',size=12,fontname="Arial")
#fig.savefig('boxplots_embryo_HDdeletion.pdf', bbox_inches='tight')

# %% [code]


# %% [code]


# %% [code]
# HD mutant time lapse data in csv format
newH1_L2 = pd.read_excel('Figure 7E-Source data.xlsx',sheet_name="HD_del_newH1",header=1)
newI2_L2 = pd.read_excel('Figure 7E-Source data.xlsx',sheet_name="HD_del_newI2",header=1)
newH4_L2 = pd.read_excel('Figure 7E-Source data.xlsx',sheet_name="HD_del_newH4",header=1)

# %% [code]
mask1 = np.isfinite(newH4_L2["ASER time"])
mask2 = np.isfinite(newH4_L2["ASEL time"])
mask3 = np.isfinite(newH1_L2["ASER time"])
mask4 = np.isfinite(newH1_L2["ASEL time"])

# %% [code]
#I6 copied from pickle file
time1 = [0.0, 1.0, 2.0, 3.0, 4.0, 5.0, 7.0, 9.0, 10.0, 11.0, 12.0, 13.0, 14.0, 15.0, 16.0, 17.0, 18.0, 19.0, 20.0, 21.0, 22.0, 23.0, 25.0, 26.0, 27.0, 29.0, 30.0, 32.0, 33.0, 35.0, 36.0, 37.0, 38.0, 39.0, 40.0, 41.0, 43.0, 44.0, 45.0, 46.0, 47.0, 48.0, 49.0, 50.0, 51.0, 52.0, 53.0, 54.0, 55.0, 56.0, 57.0, 58.0, 59.0, 60.0, 61.0, 62.0, 63.0, 64.0, 66.0, 67.0, 68.0, 69.0, 70.0, 71.0, 72.0, 73.0, 74.0, 75.0, 76.0, 77.0, 78.0, 79.0, 80.0, 81.0, 82.0, 83.0, 84.0, 85.0, 86.0, 87.0, 88.0, 89.0, 90.0, 91.0, 93.0, 94.0, 97.0, 98.0, 99.0, 101.0, 104.0, 105.0, 106.0, 107.0, 108.0, 109.0, 110.0, 111.0, 112.0, 113.0, 114.0, 115.0, 116.0, 117.0, 118.0, 120.0, 121.0, 122.0, 124.0, 125.0, 126.0, 127.0, 129.0, 130.0, 131.0, 133.0, 134.0, 135.0, 136.0, 137.0, 138.0, 140.0, 141.0, 142.0, 143.0, 144.0, 145.0, 146.0, 147.0, 148.0, 151.0, 152.0, 153.0, 154.0, 156.0, 157.0, 158.0, 160.0, 161.0, 162.0, 163.0, 164.0, 166.0, 167.0, 168.0, 169.0, 170.0, 171.0, 172.0, 173.0, 174.0, 175.0, 176.0, 177.0, 178.0, 179.0, 180.0, 182.0, 183.0, 184.0, 185.0, 186.0, 187.0, 190.0, 191.0]
time2 = [1.0, 2.0, 3.0, 4.0, 5.0, 7.0, 9.0, 10.0, 11.0, 12.0, 13.0, 14.0, 15.0, 16.0, 17.0, 18.0, 19.0, 20.0, 21.0, 22.0, 23.0, 25.0, 26.0, 27.0, 29.0, 30.0, 32.0, 33.0, 35.0, 36.0, 37.0, 38.0, 39.0, 40.0, 41.0, 43.0, 44.0, 45.0, 46.0, 47.0, 48.0, 49.0, 50.0, 51.0, 52.0, 53.0, 54.0, 55.0, 56.0, 57.0, 58.0, 59.0, 60.0, 61.0, 62.0, 63.0, 64.0, 66.0, 67.0, 68.0, 69.0, 70.0, 71.0, 72.0, 73.0, 74.0, 75.0, 76.0, 77.0, 78.0, 79.0, 80.0, 81.0, 82.0, 83.0, 84.0, 85.0, 86.0, 87.0, 88.0, 89.0, 90.0, 91.0, 93.0, 94.0, 97.0, 98.0, 99.0, 101.0, 104.0, 105.0, 106.0, 107.0, 108.0, 109.0, 110.0, 111.0, 112.0, 113.0, 114.0, 115.0, 116.0, 117.0, 118.0, 120.0, 121.0, 122.0, 124.0, 125.0, 126.0, 127.0, 129.0, 130.0, 131.0, 133.0, 134.0, 135.0, 136.0, 137.0, 138.0, 140.0, 141.0, 142.0, 143.0, 144.0, 145.0, 146.0, 147.0, 148.0, 151.0, 152.0, 153.0, 154.0, 156.0, 157.0, 158.0, 160.0, 161.0, 162.0, 163.0, 164.0, 166.0, 167.0, 168.0, 169.0, 170.0, 171.0, 172.0, 173.0, 174.0, 175.0, 176.0, 177.0, 178.0, 179.0, 180.0, 182.0, 183.0, 184.0, 185.0, 186.0, 187.0, 190.0, 191.0]

i6_cell2 = ["nan", 2181.3288590604025, 2459.6206896551726, 1938.1860465116279, 2662.7837837837837, 2161.685039370079, 2050.008474576271, 2030.8660714285713, 2258.5479452054797, 2323.535714285714, 2864.0718562874254, 1913.9541984732825, 2284.6263736263736, 2153.9117647058824, 2210.785714285714, 2390.9327731092435, 1661.9272727272728, 2141.210144927536, 1892.7835051546392, 2039.1977401129943, 2087.4814814814813, 1587.5052631578947, 956.1515151515151, 1909.2121212121212, 1551.3850931677018, 910.3812154696133, 761.08, 2053.0354609929077, 1863.8857142857144, 2195.058064516129, 1937.6182795698924, 1968.06, 2023.5225225225224, 1907.572463768116, 2133.502564102564, 1801.9910714285713, 1702.611111111111, 1780.6904761904761, "nan", 720.8374384236453, 1637.4810126582279, 1676.2567567567567, 1558.4630872483222, 1519.4971428571428, 1427.547619047619, 1477.0058823529412, 1713.0539419087138, 1443.8671875, 1588.6666666666667, 1414.2793296089385, 869.8944444444444, 822.2857142857143, 916.7872340425532, 1281.4913294797689, 1652.4201183431953, 1244.7983870967741, "nan", 1501.6291666666666, 1063.8135593220338, 1624.7884615384614, 1180.2032520325204, 1594.806896551724, 1544.5565217391304, 1105.7410071942445, "nan", 1222.9380952380952, 1363.8333333333333, 853.630303030303, 1241.9126984126983, 1095.2366863905324, 1038.099290780142, 1377.2742857142857, 1171.6491228070176, 1271.3984674329502, 1208.6785714285713, 864.3441295546559, 1375.7848101265822, 1441.8138686131388, 965.7142857142857, 1088.3203463203463, 999.921052631579, 571.0298507462686, 1100.341463414634, 735.8088888888889, 1142.03187250996, 1031.4098360655737, 785.301754385965, 708.557603686636, 909.4541666666667, 960.3111111111111, 578.847619047619, 686.7104247104247, 666.9568965517242, 677.6528925619834, 760.1538461538462, 613.0138888888889, 772.0641711229947, 796.7670682730924, 742.8926553672317, 701.2319587628866, 651.3622448979592, 654.8762376237623, 620.43961352657, 663.0133333333333, 593.0469798657718, 604.1538461538462, 523.0430622009569, 719.5172413793103, 730.9159663865546, 651.652027027027, 598.9400921658986, 414.9965986394558, 553.5042016806723, 590.236040609137, 636.4427480916031, 568.5905044510386, 628.780701754386, 614.0460992907801, 543.689138576779, 549.3404255319149, 482.58704453441294, 472.4842105263158, 555.2610619469026, 535.6716417910447, 577.2747252747253, 581.9864253393665, 641.2327868852459, 580.6404494382023, 478.82916666666665, 550.7150537634409, 602.5920577617328, 582.6442953020135, 572.045731707317, 642.0, 642.7030303030303, 685.1541501976285, 673.9869565217391, 541.8333333333334, 614.187165775401, 717.9647577092511, 653.3869731800767, 800.6774193548387, 645.0077922077922, "nan", 782.5216216216216, 661.522633744856, 726.6346153846154, 750.7717842323651, 706.6953405017921, 691.3348837209302, 712.4658385093168, 694.9866666666667, 660.6649484536083, 630.8785714285714, 664.7672413793103, 587.2137404580153, 628.1556420233463, 608.4522058823529, 665.4311377245509, 616.1845018450184, 645.3865546218487, 576.9567567567567, 777.3245614035088, 508.3740740740741]
i6_bg2 = ["nan",1901.8684210526317, 2253.0896551724136, 1777.4565217391305, 2362.5857142857144, 1901.4827586206898, 1844.7701149425288, 1794.2121212121212, 1919.375, 2084.974683544304, 2682.633333333333, 1765.56, 2172.4074074074074, 2015.857142857143, 1986.795918367347, 2072.1944444444443, 1395.366972477064, 1910.111111111111, 1472.2244897959183, 1928.7916666666667, 1963.9565217391305, 1502.9649122807018, 889.1666666666666, 1850.7777777777778, 1516.9344262295083, 744.9382716049382, 714.3801652892562, 1920.3870967741937, 1712.9855072463768, 2025.8317757009345, 1859.4130434782608, 1875.0416666666667, 1910.012048192771, 1822.9268292682927, 2141.9583333333335, 1609.6818181818182, 1492.039603960396, 1706.5652173913043, "nan", 667.5714285714286, 1546.7529411764706, 1502.7757009345794, 1413.7966101694915, 1351.2203389830509, 1293.9130434782608, 1408.9130434782608, 1590.9468085106382, 1319.1463414634147, 1529.1044776119404, 1212.688524590164, 750.0, 677.8260869565217, 748.6197183098592, 1242.7397260273972, 1580.6216216216217, 1046.2903225806451, 'nan', 1331.5632183908046, 770.9152542372881, 1486.0091743119267, 1047.5777777777778, 1482.327868852459, 1483.8396226415093, 1020.2545454545455, "nan", 1136.3295454545455, 1249.2542372881355, 738.5098039215686, 1114.4615384615386, 1045.5135135135135, 982.8695652173913, 1352.076923076923, 1160.509090909091, 1200.8064516129032, 1099.641791044776, 686.6666666666666, 1268.9607843137255, 1351.7410714285713, 927.3535353535353, 976.6102941176471, 953.5217391304348, 450.9130434782609, 1035.078431372549, 578.4358974358975, 1171.7142857142858, 932.1829268292682, 687.2028985507246, 633.3333333333334, 746.8125, 875.3972602739726, 420.04761904761904, 582.8130434782609, 500.6530612244898, 498.3837209302326, 519.7368421052631, 548.5853658536586, 636.36, 643.4871794871794, 677.4471544715448, 577.7560975609756, 531.4395604395604, 523.6216216216217, 510.94545454545454, 538.4047619047619, 519.8333333333334, 519.5784313725491, 400.0, 597.2619047619048, 581.1449275362319, 575.4050632911392, 428.44827586206895, 352.35087719298247, 439.89473684210526, 462.4642857142857, 474.1666666666667, 455.25906735751295, 431.6734693877551, 493.3333333333333, 427.7368421052632, 421.44827586206895, 413.35849056603774, 362.7352941176471, 501.031746031746, 414.8085106382979, 456.59139784946234, 482.74444444444447, 489.2105263157895, 418.1705069124424, 379.2190476190476, 470.5238095238095, 487.67105263157896, 496.6768558951965, 528.8068965517241, 580.5106382978723, 452.7692307692308, 568.0972222222222, 583.4782608695652, 426.1418918918919, 545.646408839779, 490.9423076923077, 523.9108910891089, 559.5081967213115, 493.8514851485148, 570.0746268656717, 636.6145833333334, 499.29333333333335, 541.7, 541.5526315789474, 542.4285714285714, 544.2325581395348, 508.85714285714283, 484.59615384615387, 545.484693877551, 472.7888198757764, 472.22264150943397, 444.35406698564594, 507.9209486166008, 547.8952380952381, 510.2016129032258, 475.0, 502.6979865771812, 442.1139896373057, 576.7128205128205, 442.2118644067797]

i6_cell1 = ["nan",2254.808080808081, 2523.532786885246, 2044.7142857142858, 2753.953488372093, 1949.504424778761, 2151.972222222222, 2092.714285714286, 2184.793103448276, 2351.726775956284, 2265.9473684210525, 1974.276595744681, 2393.548387096774, 2291.035714285714, "nan", 2323.903409090909, 2068.060810810811, 2064.2796610169494, 1712.0764331210191, 2242.185628742515, 2179.5737704918033, 1626.8193548387096, 1230.01775147929, 1868.551282051282, 1836.41, 1090.4027777777778, 838.1794871794872, 2005.4354838709678, 1976.95, 2138.7051282051284, 2033.5121951219512, 1966.3701657458564, 2077.2429906542056, 1979.011049723757, 2335.6927710843374, 1740.7886178861788, 1726.2, 1834.7339901477833, "nan", 751.6923076923077, 1697.0, 1678.225, 1665.614973262032, 1472.264705882353, 1468.4840764331211, 1526.590425531915, 1818.3423076923077, 1464.3788546255507, 1652.559585492228, 1456.6345177664975, 896.6091370558376, 868.7253521126761, 938.5424836601308, 1363.8, 1662.765625, 1282.266304347826, "nan", 1443.5615763546798, 947.0384615384615, 1607.377245508982, 1166.5872093023256, 1663.1508379888269, 1668.2131147540983, 1260.9692307692308, "nan", 1192.7142857142858, 1332.28, 914.0247933884298, 1334.3101851851852, 1082.6694214876034, 980.7591240875912, 1429.5403225806451, 1231.452380952381, 1288.2610837438424, 1369.9668246445497, 780.0366972477065, 1287.6926605504586, 1538.9605263157894, 1053.8418972332015, 1226.4453125, 1167.9831223628692, 730.4083044982699, 1264.494071146245, 919.4929078014185, 1232.085185185185, 1081.9911894273127, 1045.372807017544, 865.6918918918919, 918.7424892703863, 1036.9778761061948, 798.8591549295775, 571.1508620689655, 881.7262773722628, 730.8863636363636, 767.4775510204082, 752.1614906832298, 853.7914691943128, 798.0190114068441, 869.4912280701755, 722.2672064777328, 721.0569948186528, 754.5936073059361, 727.1059907834101, 629.4264705882352, 793.4798534798534, 677.3510638297872, 760.4532710280374, 555.0586080586081, 691.0405405405405, 676.6986899563319, 691.489539748954, 609.2565445026178, 533.3908450704225, 544.8811881188119, 541.7849462365591, 686.4298245614035, 637.8264840182649, 660.4837662337662, 610.5054151624548, 610.4597156398104, 560.4304461942257, 550.4468864468864, 517.8206896551724, 619.0405405405405, 720.573275862069, 676.4585635359116, 607.8415492957746, 606.2953736654804, 646.727969348659, 506.25714285714287, 533.4404761904761, 654.0297872340426, 633.4631147540983, 646.9794520547945, 578.0650684931506, 659.6861313868613, 709.9913544668588, 636.2330383480826, 574.7516129032258, 679.6292682926829, 709.625, 739.4677419354839, 725.7005076142132, 681.6028368794326, 629.9737704918033, 820.8160621761658, 702.42996742671, 694.5737179487179, 721.4666666666667, 841.2758620689655, 704.8333333333334, 664.8288288288288, 731.8761904761905, 732.9861751152074, 680.7564575645756, 664.2058823529412, 638.3223684210526, 592.0526315789474, 659.4896551724138, 805.656626506024, 580.6838487972509, 644.2741312741313, 660.1887550200803, 720.0367231638418, 637.8982188295165]
i6_bg1 = ["nan" ,1930.1118881118882, 2253.909090909091, 1717.4727272727273, 2459.6237623762377, 1791.7272727272727, 1892.5, 1882.451923076923, 1938.254716981132, 2076.594827586207, 2037.3962264150944, 1746.4318181818182, 2213.2448979591836, 2096.3986013986014, "nan", 2013.900826446281, 1635.141414141414, 1873.7685185185185, 1384.3214285714287, 1931.56, 1956.409090909091, 1534.5245901639344, 921.1818181818181, 2042.4388489208634, 1621.0819672131147, 893.5833333333334, 708.1951219512196, 1931.1052631578948, 1734.734375, 2051.839285714286, 1898.361111111111, 1888.5365853658536, 1878.4307692307693, 1838.835294117647, 1981.6766917293232, 1602.264705882353, 1532.9, 1713.671875, "nan", 575.1529411764706, 1529.2131147540983, 1501.5272727272727, 1415.445652173913, 1280.2372881355932, 1314.6944444444443, 1424.741935483871, 1543.2823529411764, 1303.8977272727273, 1520.6206896551723, 1151.7659574468084, 717.8636363636364, 669.7619047619048, 718.328947368421, 1140.6119402985075, 1580.8461538461538, 1057.741935483871, "nan", 1426.0, 733.6, 1484.7282608695652, 1097.2244897959183, 1427.7708333333333, 1471.551282051282, 1089.8688524590164, "nan", 1092.25, 1251.3676470588234, 746.219512195122, 1118.7796610169491, 975.2403846153846, 923.0, 1366.3333333333333, 1173.7333333333333, 1212.9333333333334, 1028.2972972972973, 728.503937007874, 1178.0901639344263, 1290.4336283185842, 913.7666666666667, 969.6408450704225, 898.5348837209302, 482.2564102564103, 1007.0, 545.0168067226891, 973.4558823529412, 1017.7777777777778, 678.983870967742, 690.4489795918367, 714.5882352941177, 811.7608695652174, 609.3, 399.8588235294118, 556.082191780822, 603.8876404494382, 575.9916666666667, 543.531914893617, 622.9547738693467, 686.7619047619048, 660.0355329949239, 618.4541984732824, 543.0277777777778, 583.639175257732, 614.1428571428571, 492.94117647058823, 595.5757575757576, 571.9716312056737, 542.5, 437.18518518518516, 536.632911392405, 562.1151515151515, 568.5102040816327, 497.88990825688074, 379.55371900826447, 420.8375, 391.5, 575.8429752066115, 532.3211009174312, 479.78125, 483.3090909090909, 449.6942148760331, 445.93055555555554, 436.49, 407.56626506024094, 502.0, 522.45, 497.02564102564105, 513.4814814814815, 462.6062176165803, 456.0927152317881, 415.1470588235294, 406.4020618556701, 498.4115523465704, 552.0123076923077, 543.3023255813954, 539.672131147541, 538.547619047619, 558.56, 527.8530805687204, 477.11805555555554, 567.3197278911565, 505.81553398058253, 549.51875, 528.56875, 505.31481481481484, 442.13709677419354, 596.5220588235294, 520.2471910112359, 609.6114649681529, 556.843137254902, 556.1077586206897, 564.0617283950618, 518.796875, 511.78125, 554.6229508196722, 512.3624161073825, 496.4117647058824, 469.3806451612903, 504.5183486238532, 506.4848484848485, 504.159509202454, 461.0862745098039, 494.57516339869284, 500.203007518797, 539.339393939394, 450.2608695652174]

i6_time1 = [x * y for x, y in zip(time1, list([0.3333]*165))]
i6_time2 = [x * y for x, y in zip(time2, list([0.3333]*164))]

# %% [code]
#newI4 copied from pickle file

i4_cell1 = [2143.8425925925926, 2856.1100917431195, 2803.3008849557523, 2077.7659574468084, 965.7625899280575, 2484.0692307692307, 2018.352380952381, 1142.8823529411766, 1118.585635359116, 2218.900709219858, 1163.6315789473683, 2212.978723404255, 2531.5424836601305, 997.8629032258065, 2003.5631067961165, 2256.144927536232, 1118.3779527559054, 2274.614942528736, 2113.6785714285716, 1204.3969465648854, 2203.8790322580644, 1659.787234042553, 1395.981308411215, 2312.044776119403, 1822.658536585366, 2098.5692307692307, 2061.8689655172416, 1210.4545454545455, 1721.6814814814816, 2140.0757575757575, 2075.845070422535, 2133.557251908397, 2078.389189189189, 1465.8359375, 1892.8709677419354, 2103.112426035503, 1354.462857142857, 2086.2733333333335, 1988.392857142857, 2020.4675324675325, 1975.7732558139535, 1306.6206896551723, 1062.9391891891892, 1462.2782608695652, 1429.3245614035088, 1313.3503184713377, 1233.802919708029, 1577.9795918367347, 792.140127388535, 727.3443708609271, 808.8439306358382, 1009.1020408163265, 1825.9831932773109, 1275.3417721518988, 1352.9430379746836, 1617.2987804878048, 1151.7272727272727, 1245.5402298850574, 1455.877300613497, 1165.3355704697988, "nan", 1205.7384615384615, 994.5380116959064, 1101.1267605633802, 1083.3011363636363, 838.3668639053254, 1109.0921985815603, 937.756345177665, 744.2480620155038, 834.4082840236687, 729.6424242424242, 813.7412587412588, 732.3405797101449, 813.7073170731708, 900.3387096774194, 923.6601307189543, 718.2466666666667, 1142.7987012987012, 965.0631578947368, 944.5875706214689, 745.9289940828403, 723.5555555555555, 707.6190476190476, 691.8021978021978, 698.8427672955975, 724.8908296943231, 748.9570815450644, 814.1510416666666, 771.0853658536586, 722.8418079096045, 598.8730158730159, 731.2333333333333, 612.7423580786026, 712.5454545454545, 635.40625, 679.1546391752578, 837.8848484848485, 778.3924731182796, 745.3603603603603, 693.4444444444445, 681.8373493975904, 757.4081632653061, 598.2466666666667, 670.8737373737374, 631.0, 604.9777777777778, 609.6712802768166, 692.742718446602, 675.1538461538462, 645.8461538461538, 524.2136363636364, 515.478947368421, 620.5731225296443]
i4_bg1 = [2020.3214285714287, 2304.0, 2290.866666666667, 1822.8666666666666, 687.3714285714286, 2209.9333333333334, 1785.9375, 848.68, 862.36, 2008.2558139534883, 926.7916666666666, 1906.7727272727273, 2231.6, 776.1851851851852, 1819.2222222222222, 1985.12, 851.84375, 2051.5384615384614, 1873.12, 949.8636363636364, 1969.5, 1565.483870967742, 1261.1304347826087, 2066.048780487805, 1525.625, 1838.0526315789473, 1781.8387096774193, 1027.642857142857, 1559.0217391304348, 1914.551724137931, 1945.4146341463415, 1869.8709677419354, 1895.8214285714287, 1212.093023255814, 1717.5625, 1631.4722222222222, 1033.24, 1625.8275862068965, 1800.1739130434783, 1625.8666666666666, 1625.576923076923, 1126.8214285714287, 828.6774193548387, 1166.8666666666666, 1352.2, 1205.857142857143, 965.7142857142857, 1311.4324324324325, 611.734693877551, 537.2962962962963, 609.0285714285715, 835.0526315789474, 1650.952380952381, 1111.0, 1147.0, 1209.1538461538462, 883.8695652173913, 1140.9714285714285, 1266.032258064516, 1005.4375, "nan", 954.0833333333334, 787.0, 923.85, 965.2727272727273, 545.3870967741935, 915.1666666666666, 865.75, 540.6875, 653.5714285714286, 603.7948717948718, 586.36, 575.560975609756, 631.4117647058823, 709.1363636363636, 780.15625, 623.1333333333333, 953.4722222222222, 828.8666666666667, 657.7454545454545, 511.86486486486484, 558.3125, 568.84, 484.89285714285717, 516.15, 483.0, 546.0978260869565, 594.875, 572.2758620689655, 488.67391304347825, 387.59375, 483.85714285714283, 444.8857142857143, 465.0181818181818, 412.2162162162162, 472.8139534883721, 478.78125, 479.58620689655174, 471.0, 505.95081967213116, 489.35, 475.84, 394.7142857142857, 455.86206896551727, 482.72727272727275, 479.1304347826087, 392.58181818181816, 376.5625, 488.0, 394.8125, 372.6666666666667, 405.1764705882353, 334.63157894736844]

i4_cell2 = [2093.153846153846, 2598.747252747253, 2551.5433070866143, 1981.912408759124, 1232.6690140845071, 2534.688524590164, 2098.7319587628867, 1229.4313725490197, 1136.9290780141844, 2309.4455445544554, 1172.5925925925926, 2090.687898089172, 2454.5777777777776, 1039.28, 2008.8190476190475, 2269.4830508474574, 1219.9326923076924, 2269.6475409836066, 2066.6643835616437, 1243.142857142857, 2220.9904761904763, 1755.9135802469136, 1519.121212121212, 2342.760563380282, 1677.9651162790697, 2077.1573033707864, 2016.687898089172, 1287.736, 1814.352, 2019.7984496124031, 2072.317880794702, 2099.8321678321677, 2042.6083916083917, 1400.892857142857, 1798.7226890756303, 1783.0281690140846, 1350.6506024096386, 1986.8432835820895, 1958.2357142857143, 1880.6950354609928, 1814.096551724138, 1138.4387096774194, 1377.7794117647059, 1534.8202247191011, 1304.810606060606, 1519.651851851852, 1501.4907975460123, 751.781512605042, 858.2598425196851, 1003.542372881356, 1712.6222222222223, 1462.15503875969, 1328.8846153846155, 1392.4569536423842, 990.7543859649123, 1450.3163265306123, 1305.390625, "nan", 1057.8603351955308, 1136.2849162011173, 1106.2739726027398, 725.7642276422764, 1033.8364779874214, 989.0786516853933, 688.406015037594, 725.8255033557047, 879.8097560975609, 720.432, 707.3290322580646, 701.4736842105264, 831.6796116504854, 836.3404255319149, 828.0047846889952, 1047.6351351351352, 855.1241379310345, 898.3539823008849, 868.7967479674796, 685.6173913043478, 616.4521739130435, 686.2666666666667, 649.61, 691.010989010989, 715.3788819875776, 777.4126984126984, 530.0, 559.9842931937172, 588.7413793103449, 622.7154471544716, 614.588785046729, 723.188524590164, 695.4645669291339, 638.8837209302326, 699.478021978022, 734.4220183486239, 738.1306818181819, 607.6038647342995, 569.3785714285714, 552.8012422360248, 538.1503267973857, 604.3223684210526, 507.900826446281, 553.4081632653061, 483.18382352941177, 555.1398601398602, 527.6524822695036, 436.5234375, 477.88023952095807, 467.10714285714283]
i4_bg2 = [1808.4411764705883, 2273.470588235294, 2263.048780487805, 1729.9411764705883, 807.5769230769231, 2250.0588235294117, 1854.0, 915.0, 842.3846153846154, 2026.2941176470588, 863.6279069767442, 1850.9512195121952, 2286.2916666666665, 789.4285714285714, 1796.05, 2065.074074074074, 790.0294117647059, 2067.3125, 1913.8666666666666, 955.074074074074, 2042.88, 1576.5, 1339.142857142857, 2148.842105263158, 1538.2926829268292, 1803.5833333333333, 1770.0, 1013.0277777777778, 1588.361111111111, 1898.0714285714287, 1971.6521739130435, 1922.4736842105262, 1907.5, 1252.2926829268292, 1703.111111111111, 1622.3548387096773, 1125.2105263157894, 1718.2413793103449, 1779.1666666666667, 1675.8, 1650.090909090909, 880.6363636363636, 1146.48, 1333.32, 1163.8333333333333, 1167.5, 1337.0, 585.3783783783783, 713.3225806451613, 833.2, 1623.952380952381, 1199.4705882352941, 1166.0967741935483, 1249.2972972972973, 814.4, 1292.04, 1166.3181818181818, "nan", 970.7083333333334, 967.5555555555555, 1079.4130434782608, 624.6, 914.7222222222222, 858.421052631579, 534.95, 593.5121951219512, 584.08, 549.2380952380952, 550.8518518518518, 597.8823529411765, 707.0208333333334, 692.55, 566.5, 855.4883720930233, 659.375, 749.0526315789474, 622.6666666666666, 569.25, 470.0357142857143, 587.1818181818181, 522.1379310344828, 504.3125, 493.6046511627907, 609.0967741935484, 388.0833333333333, 442.1111111111111, 415.8222222222222, 540.1071428571429, 482.67391304347825, 562.1612903225806, 558.7142857142857, 449.55555555555554, 518.1714285714286, 442.2068965517241, 462.9, 431.88, 417.5416666666667, 398.8095238095238, 380.9047619047619, 414.04347826086956, 401.5925925925926, 461.0967741935484, 401.9824561403509, 414.65384615384613, 418.5483870967742, 344.75555555555553, 379.9230769230769, 361.64102564102564]

time1 = [0.0, 1.0, 2.0, 3.0, 4.0, 5.0, 6.0, 7.0, 8.0, 9.0, 10.0, 12.0, 13.0, 14.0, 15.0, 16.0, 17.0, 18.0, 19.0, 20.0, 21.0, 24.0, 25.0, 26.0, 27.0, 28.0, 30.0, 31.0, 33.0, 34.0, 35.0, 36.0, 37.0, 38.0, 39.0, 40.0, 42.0, 43.0, 44.0, 45.0, 46.0, 47.0, 48.0, 49.0, 50.0, 51.0, 53.0, 54.0, 55.0, 56.0, 57.0, 58.0, 59.0, 60.0, 61.0, 62.0, 63.0, 64.0, 65.0, 66.0, 67.0, 68.0, 69.0, 70.0, 71.0, 72.0, 74.0, 75.0, 76.0, 77.0, 78.0, 79.0, 80.0, 81.0, 82.0, 83.0, 84.0, 85.0, 86.0, 87.0, 88.0, 89.0, 90.0, 91.0, 92.0, 94.0, 95.0, 96.0, 97.0, 98.0, 99.0, 101.0, 102.0, 103.0, 104.0, 105.0, 106.0, 107.0, 108.0, 110.0, 112.0, 113.0, 114.0, 115.0, 116.0, 117.0, 118.0, 119.0, 120.0, 121.0, 122.0, 123.0, 124.0]
time2 = [0.0, 1.0, 2.0, 3.0, 4.0, 5.0, 6.0, 7.0, 8.0, 9.0, 10.0, 12.0, 13.0, 14.0, 15.0, 16.0, 17.0, 18.0, 19.0, 20.0, 21.0, 24.0, 25.0, 26.0, 27.0, 28.0, 30.0, 31.0, 33.0, 34.0, 35.0, 36.0, 37.0, 38.0, 39.0, 40.0, 42.0, 43.0, 44.0, 45.0, 46.0, 48.0, 49.0, 50.0, 51.0, 53.0, 54.0, 55.0, 57.0, 58.0, 59.0, 60.0, 61.0, 62.0, 63.0, 65.0, 66.0, 67.0, 68.0, 70.0, 71.0, 72.0, 74.0, 75.0, 76.0, 77.0, 78.0, 79.0, 80.0, 81.0, 82.0, 83.0, 84.0, 85.0, 86.0, 87.0, 88.0, 89.0, 90.0, 94.0, 95.0, 96.0, 97.0, 98.0, 99.0, 101.0, 102.0, 103.0, 104.0, 105.0, 106.0, 107.0, 108.0, 110.0, 111.0, 112.0, 113.0, 114.0, 115.0, 116.0, 117.0, 118.0, 119.0, 120.0, 121.0, 122.0, 123.0, 124.0]
i4_time1 = [x * y for x, y in zip(time1, list([0.3333]*113))]
i4_time2 = [x * y for x, y in zip(time2, list([0.3333]*108))]

# %% [code]
#I7 copied from pickle file

time1 = [0.0, 1.0, 2.0, 3.0, 4.0, 5.0, 6.0, 8.0, 11.0, 12.0, 13.0, 14.0, 17.0, 18.0, 19.0, 20.0, 21.0, 22.0, 23.0, 24.0, 25.0, 26.0, 27.0, 28.0, 29.0, 30.0, 32.0, 33.0, 34.0, 36.0, 37.0, 38.0, 39.0, 40.0, 41.0, 42.0, 44.0, 47.0, 48.0, 50.0, 51.0, 53.0, 54.0, 56.0, 57.0, 58.0, 59.0, 60.0, 61.0, 62.0, 63.0, 64.0, 65.0, 66.0, 67.0, 68.0, 69.0, 70.0, 72.0, 73.0, 74.0, 75.0, 77.0, 78.0, 79.0, 80.0, 81.0, 82.0, 83.0, 85.0, 86.0, 87.0, 88.0, 89.0, 91.0, 92.0, 93.0, 94.0, 95.0, 97.0, 98.0, 99.0, 100.0, 101.0, 103.0, 104.0, 105.0, 106.0, 107.0, 108.0, 109.0, 110.0, 111.0, 112.0, 113.0, 114.0, 115.0, 116.0, 117.0, 118.0, 119.0, 120.0, 121.0, 123.0, 124.0, 125.0, 126.0, 127.0, 128.0, 131.0, 134.0, 135.0, 136.0, 137.0, 138.0, 139.0]
time2 = [0.0, 1.0, 2.0, 3.0, 4.0, 5.0, 6.0, 8.0, 11.0, 12.0, 13.0, 14.0, 17.0, 18.0, 19.0, 20.0, 21.0, 22.0, 23.0, 24.0, 25.0, 26.0, 27.0, 28.0, 29.0, 30.0, 32.0, 33.0, 34.0, 36.0, 37.0, 38.0, 39.0, 40.0, 41.0, 42.0, 44.0, 47.0, 48.0, 50.0, 51.0, 53.0, 54.0, 56.0, 57.0, 58.0, 59.0, 60.0, 61.0, 62.0, 63.0, 64.0, 65.0, 66.0, 67.0, 68.0, 69.0, 70.0, 72.0, 73.0, 74.0, 75.0, 77.0, 78.0, 79.0, 81.0, 82.0, 83.0, 85.0, 86.0, 87.0, 88.0, 89.0, 90.0, 91.0, 92.0, 93.0, 94.0, 95.0, 97.0, 98.0, 99.0, 100.0, 101.0, 102.0, 103.0, 104.0, 105.0, 106.0, 107.0, 108.0, 109.0, 111.0, 112.0, 113.0, 114.0, 115.0, 116.0, 117.0, 118.0, 119.0, 120.0, 122.0, 123.0, 124.0, 125.0, 126.0, 127.0, 128.0, 134.0, 135.0, 136.0, 137.0, 138.0, 139.0]

i7_bg2 = [1764.6363636363637, 1747.625, 1908.6774193548388, 1894.24, 1714.5384615384614, 1988.090909090909, 1012.2162162162163, 1838.2380952380952, 1495.5555555555557, 1565.2222222222222, 1822.7619047619048, 534.5454545454545, 1646.3, 1300.225806451613, 1676.357142857143, 1013.5172413793103, 1450.0925925925926, 1672.6938775510205, 1522.6756756756756, 1468.93, 1634.780487804878, 1330.3090909090909, 1560.8958333333333, 1462.972972972973, 1569.921568627451, 1498.2444444444445, 920.3703703703703, 1114.939393939394, 1577.7424242424242, 1459.3157894736842, 1359.6458333333333, 1275.9285714285713, 1289.0, 1410.7462686567164, 1490.3968253968253, 1478.7878787878788, 1138.76, 1281.945945945946, 1175.203125, 720.6326530612245, 536.3859649122807, 1495.0357142857142, 1133.3703703703704, 636.1176470588235, 688.9069767441861, 1120.72, 619.7291666666666, 702.6111111111111, 842.6904761904761, 1035.8, 867.4666666666667, 1171.4186046511627, 1161.075, 1038.0, 860.1224489795918, 649.6666666666666, 1007.7857142857143, 1044.258064516129, 1085.6944444444443, 736.6065573770492, 700.4901960784314, 1164.3636363636363, 830.3451327433628, 586.4133333333333, 790.3333333333334, 628.3571428571429, 965.1739130434783, 607.2830188679245, 640.2539682539683, 981.9240506329114, 647.8256880733945, 872.9350649350649, 634.3404255319149, 547.952380952381, 720.3488372093024, 497.61764705882354, 508.27027027027026, 474.55474452554745, 472.7903225806452, 491.89285714285717, 497.2, 442.39130434782606, 466.27450980392155, 417.7758620689655, 424.3984375, 438.43835616438355, 406.91472868217056, 506.6578947368421, 458.7816091954023, 373.54237288135596, 503.8360655737705, 367.5578947368421, 433.3695652173913, 438.61728395061726, 529.2235294117647, 523.0204081632653, 432.4, 455.1190476190476, 464.1707317073171, 443.9230769230769, 450.6666666666667, 392.95081967213116, 333.6666666666667, 407.84, 383.5238095238095, 370.5520833333333, 374.62626262626264, 407.7037037037037, 429.2156862745098, 477.1186440677966, 388.02777777777777, 408.26582278481015, 460.89830508474574, 544.9264705882352, 522.280487804878]
i7_cell2 = [2213.7881355932204, 2253.311111111111, 2190.490909090909, 2222.1825396825398, 1994.3086419753085, 2196.5454545454545, 1135.5652173913043, 2112.5576923076924, 1713.235294117647, 1813.4336283185842, 2036.1525423728813, 798.8913043478261, 1778.6511627906978, 1590.5742574257426, 1730.3333333333333, 1301.3538461538462, 1742.1339285714287, 1896.5655737704917, 1728.6666666666667, 1661.7878787878788, 2005.980198019802, 1543.4952380952382, 1653.8110236220473, 1683.9626865671642, 1725.6565656565656, 1641.1571428571428, 1102.4363636363637, 1278.5384615384614, 1759.1746987951808, 1645.7413793103449, 1457.2096774193549, 1401.9016393442623, 1369.1951219512196, 1660.452380952381, 1723.7088607594937, 1591.648148148148, 1290.3135593220338, 1419.1052631578948, 1367.8691588785048, 1007.3305785123966, 785.5731707317074, 1674.3896103896104, 1268.813432835821, 735.992, 893.1439393939394, 1247.436974789916, 760.4055944055945, 831.6709677419354, 931.4032258064516, 1181.4895104895104, 1150.3090909090909, 1394.8129496402878, 1379.491935483871, 1161.1333333333334, 1094.2408759124087, 764.8857142857142, 1194.7217391304348, 1176.857142857143, 1146.2333333333333, 902.1529411764706, 839.8018018018018, 1259.703488372093, 1010.8579545454545, 759.268115942029, 907.1167883211679, 791.9194630872483, 1108.912162162162, 789.1575757575757, 772.635294117647, 1133.0987654320988, 863.8980891719746, 960.9265536723163, 885.531914893617, 789.7602040816327, 878.1797752808989, 669.6385542168674, 637.0861244019138, 689.9462365591398, 722.73, 773.6806282722513, 690.8867924528302, 547.6, 572.0572916666666, 520.3028169014085, 595.2427745664739, 588.8391608391609, 508.8629441624365, 665.4725738396625, 647.6359447004609, 487.17127071823205, 641.1933701657458, 473.4479166666667, 604.0430622009569, 620.248275862069, 712.3678160919541, 682.7931034482758, 530.8095238095239, 543.7715517241379, 529.530487804878, 569.3087557603686, 603.2362637362637, 505.9074074074074, 436.26222222222225, 567.8787878787879, 549.6753731343283, 524.9888888888889, 520.672, 473.6919642857143, 564.5817307692307, 699.4355828220858, 622.5929648241206, 655.974025974026, 654.4247311827957, 779.9181818181818, 831.2475247524752]

i7_bg1 = [1748.84, 1616.2962962962963, 1871.1818181818182, 1894.56, 1769.5, 1956.5333333333333, 1084.52, 1821.59375, 1483.531914893617, 1622.1951219512196, 1750.56, 557.9666666666667, 1622.9333333333334, 1314.3958333333333, 1625.3548387096773, 904.5, 1476.0294117647059, 1643.0689655172414, 1445.111111111111, 1499.15625, 1621.2682926829268, 1314.7111111111112, 1493.6756756756756, 1454.6904761904761, 1576.4166666666667, 1493.4285714285713, 915.7142857142857, 1133.8653846153845, 1628.4285714285713, 1474.9, 1370.5573770491803, 1262.1960784313726, 1247.2545454545455, 1422.906976744186, 1496.0731707317073, 1477.4782608695652, 1091.296875, 1312.6739130434783, 1155.84, 734.6969696969697, 512.9558823529412, 1480.9705882352941, 1124.195652173913, 636.0, 644.75, 1094.7118644067796, 712.5, 693.1904761904761, 796.7931034482758, 1068.3720930232557, 933.5945945945946, 1191.1830985915492, 1133.1555555555556, 1000.4117647058823, 900.3818181818182, 614.3818181818182, 970.3166666666667, 1081.890410958904, 1034.78125, 705.2941176470588, 689.408, 1079.3432835820895, 811.2923076923076, 641.448275862069, 645.974025974026, 557.9485294117648, 654.7901234567901, 892.2162162162163, 619.1111111111111, 607.3255813953489, 923.0370370370371, 622.8070175438596, 795.75, 645.4634146341464, 672.4590163934427, 499.67857142857144, 565.1935483870968, 536.2898550724638, 471.0, 541.917808219178, 516.0746268656717, 484.4117647058824, 545.9255319148937, 446.5777777777778, 466.11538461538464, 428.3888888888889, 425.84375, 402.2676056338028, 374.7417218543046, 445.8051948051948, 379.1063829787234, 459.74418604651163, 454.3048780487805, 470.2435897435897, 457.0, 455.8217054263566, 456.2395833333333, 412.7567567567568, 417.1384615384615, 406.77241379310345, 396.5344827586207, 448.962962962963, 391.73571428571427, 388.76, 367.44262295081967, 361.1835443037975, 357.1392405063291, 370.6388888888889, 381.9830508474576, 462.30864197530866, 426.85333333333335, 374.67105263157896, 374.6, 420.0810810810811, 520.6875, 508.53846153846155]
i7_cell1 = [1944.093220338983, 1891.7088607594937, 2120.5, 2263.115702479339, 2047.3548387096773, 2174.4933333333333, 1206.1881188118812, 2151.2804878048782, 1765.7411764705882, 1802.658536585366, 2024.7962962962963, 879.2894736842105, 1778.4690265486727, 1667.4563106796118, 1718.7685185185185, 1136.25, 1645.095238095238, 1830.5492957746478, 1590.9083333333333, 1671.9579831932774, 1868.7368421052631, 1451.1007751937984, 1720.849315068493, 1648.4307692307693, 1749.1438848920864, 1600.2368421052631, 1031.8219178082193, 1298.4285714285713, 1746.8425925925926, 1595.46875, 1510.8208955223881, 1386.0521739130436, 1354.275, 1629.5, 1693.2301587301588, 1651.157894736842, 1315.6666666666667, 1609.3361344537816, 1434.5065789473683, 947.0084745762712, 671.5263157894736, 1649.781954887218, 1270.9071428571428, 892.7045454545455, 864.296875, 1329.1043956043957, 947.0625, 949.1328671328671, 895.0642857142857, 1356.607329842932, 1091.6833333333334, 1334.900826446281, 1328.9035087719299, 1205.3208556149732, 1143.2327044025158, 843.3497267759562, 1221.5333333333333, 1204.4833333333333, 1172.2355555555555, 891.6589595375723, 900.2760736196319, 1297.5323383084576, 985.4094488188977, 816.7062937062936, 878.008547008547, 787.296803652968, 820.6536312849162, 1119.0662983425414, 879.0313901345291, 896.5650224215246, 1208.0336538461538, 861.5729729729729, 983.8350515463917, 910.0057803468208, 890.93, 752.9452736318408, 819.0326086956521, 708.8013245033112, 676.8688524590164, 739.0168539325842, 751.755868544601, 623.8484848484849, 663.6436170212766, 571.0236686390532, 598.1593406593406, 651.212, 599.5939086294417, 569.0395480225989, 558.6346153846154, 720.34375, 542.6439024390244, 695.9560439560439, 672.9953917050691, 674.2424242424242, 782.9137931034483, 676.6923076923077, 625.7630057803468, 566.3296703296703, 583.3949579831933, 586.3455284552846, 546.7352941176471, 603.0985221674877, 712.404181184669, 604.7773279352226, 555.2788461538462, 500.2463768115942, 493.4844444444444, 466.8778280542986, 509.708, 631.0947368421052, 570.5284974093264, 511.97076023391816, 544.2259615384615, 599.8787878787879, 680.1382488479263, 839.2093023255813]

i7_time1 = [x * y for x, y in zip(time1, list([0.3333]*116))]
i7_time2 = [x * y for x, y in zip(time2, list([0.3333]*115))]

# %% [code]
def backcell(cell2, bg2):
    subcell1 = list()
    for x,y in zip(cell2, bg2):
        if x != "nan" and y != "nan":
            ant = x - y
            if ant <0:
                subcell1.append("nan")
            else:
                subcell1.append(ant)
        else:
            subcell1.append("nan")
    return(subcell1)

# %% [code]
# Fig 7E
# new python format not working with this code
# data is correct

f, ax = plt.subplots(figsize=(4.85, 2.5))
#plt.plot(i6_time2,backcell(i6_cell2, i6_bg2),"-",lw=2,color = "red",markeredgecolor = '#339933')
plt.plot(i6_time1,backcell(i6_cell1, i6_bg1),"-",lw=1,color = "grey",markeredgecolor = '#339933')

#plt.plot(i4_time2,backcell(i4_cell2, i4_bg2),"-",lw=2,color = "#339933",markeredgecolor = '#339933')
plt.plot(i4_time1,backcell(i4_cell1, i4_bg1),"-",lw=1,color = "grey",markeredgecolor = '#339933')

#plt.plot(i7_time2,backcell(i7_cell2, i7_bg2),"-",lw=2,color = "red",markeredgecolor = '#339933')
plt.plot(i7_time1,backcell(i7_cell1, i7_bg1),"-",lw=1,color = "grey",markeredgecolor = '#339933')

ax.plot(newH4_L2["ASER time"][mask1]/60,newH4_L2["ASER int"][mask1],"-",lw=2.5,color = "#339933",markeredgecolor = '#339933')
#plt.plot(newH4_L2["ASEL time"][mask2]/60,newH4_L2["ASEL int"][mask2],"-",lw=2,color = "#339933",markeredgecolor = 'red')

ax.plot(newI2_L2["time min"]/60,newI2_L2["ASER int"],"-",lw=2.5,color = "#339933",markeredgecolor = 'green')

ax.plot(newH1_L2["ASER time"][mask3]/60,newH1_L2["ASER int"][mask3],"-",lw=2.5,color = "#339933",markeredgecolor = 'darkblue')
#plt.plot(newH1_L2["ASEL time"][mask4]/60,newH1_L2["ASEL int"][mask4],"-",lw=2,color = "#339933",markeredgecolor = 'darkblue')


ax.plot([800/60,800/60],[0, 600], c = "black", linestyle = "--")
#ax.plot([840/60,840/60],[0, 600], c = "grey", linestyle = "--")
ax.plot([1320/60,1320/60],[0, 600], c = "black", linestyle = "--")
#ax.plot([1360/60,1360/60],[0, 600], c = "grey", linestyle = "--")
ax.plot([1880/60,1880/60],[0, 600], c = "black", linestyle = "--")
ax.plot([2480/60,2480/60],[0, 600], c = "black", linestyle = "--")
ax.set_xlim(0,44)
ax.set_ylim(0,500)
ax.set_yticks([0,100,200,300,400,500])

#plt.savefig('wt_time_ASER.pdf',bbox_inches='tight')

# %% [code]
f, ax = plt.subplots(figsize=(4.85, 2.5))
plt.plot(i6_time2,backcell(i6_cell2, i6_bg2),"-",lw=1,color = "grey",markeredgecolor = '#339933')
#plt.plot(i6_time1,backcell(i6_cell1, i6_bg1),"-",lw=2,color = "#339933",markeredgecolor = '#339933')

plt.plot(i4_time2,backcell(i4_cell2, i4_bg2),"-",lw=1,color = "grey",markeredgecolor = '#339933')
#plt.plot(i4_time1,backcell(i4_cell1, i4_bg1),"-",lw=2,color = "#339933",markeredgecolor = '#339933')

plt.plot(i7_time2,backcell(i7_cell2, i7_bg2),"-",lw=1,color = "grey",markeredgecolor = '#339933')
#plt.plot(i7_time1,backcell(i7_cell1, i7_bg1),"-",lw=2,color = "#339933",markeredgecolor = '#339933')

#plt.plot(newH4_L2["ASER time"][mask1]/60,newH4_L2["ASER int"][mask1],"-",lw=2,color = "#339933",markeredgecolor = '#339933')
ax.plot(newH4_L2["ASEL time"][mask2]/60,newH4_L2["ASEL int"][mask2],"-",lw=2.5,color = "#339933",markeredgecolor = 'red')

#plt.plot(newI2_L2["time min"]/60,newI2_L2["ASER int"],"-",lw=2,color = "green",markeredgecolor = 'green')

#plt.plot(newH1_L2["ASER time"][mask3]/60,newH1_L2["ASER int"][mask3],"-",lw=2,color = "green",markeredgecolor = 'darkblue')
ax.plot(newH1_L2["ASEL time"][mask4]/60,newH1_L2["ASEL int"][mask4],"-",lw=2.5,color = "#339933",markeredgecolor = 'darkblue')


ax.plot([800/60,800/60],[0, 600], c = "black", linestyle = "--")
#ax.plot([840/60,840/60],[0, 600], c = "grey", linestyle = "--")
ax.plot([1320/60,1320/60],[0, 600], c = "black", linestyle = "--")
#ax.plot([1360/60,1360/60],[0, 600], c = "grey", linestyle = "--")
ax.plot([1880/60,1880/60],[0, 600], c = "black", linestyle = "--")
ax.plot([2480/60,2480/60],[0, 600], c = "black", linestyle = "--")
ax.set_xlim(0,44)
ax.set_ylim(0,500)
#ax2.set_ylim(0,400)
#ax2.set_yticks([0,100,200,300,400])

#plt.savefig('wt_time_ASEL.pdf',bbox_inches='tight')

# %% [code]
NewS0 = pd.read_excel("./Figure S6E-Source data.xlsx",sheet_name="NewS0")
NewS8 = pd.read_excel("./Figure S6E-Source data.xlsx",sheet_name="NewS8")
NewT3 = pd.read_excel("./Figure S6E-Source data.xlsx",sheet_name="NewT3")


# %% [code]
def backcell(cell2, bg2):
    subcell1 = list()
    for x,y in zip(cell2, bg2):
        if x != "nan" and y != "nan":
            ant = x - y
            if ant <0:
                subcell1.append(np.nan)
            else:
                subcell1.append(ant)
        else:
            subcell1.append(np.nan)
    return(subcell1)

# %% [code]
s1mask = np.isfinite(backcell(NewS8["ASER"],NewS8["ASER background"]))
s2mask = np.isfinite(backcell(NewS0["ASER"],NewS0["ASER background"]))
s3mask = np.isfinite(backcell(NewT3["ASER"],NewT3["ASER background"]))


# %% [code]
# Fig 7E
# new python format not working with this code
# data is correct
# added che-1::GFP::AID

f, ax = plt.subplots(figsize=(4.85, 2.5))
#plt.plot(i6_time2,backcell(i6_cell2, i6_bg2),"-",lw=2,color = "red",markeredgecolor = '#339933')
plt.plot(i6_time1,backcell(i6_cell1, i6_bg1),"-",lw=1,color = "grey",markeredgecolor = '#339933')

#plt.plot(i4_time2,backcell(i4_cell2, i4_bg2),"-",lw=2,color = "#339933",markeredgecolor = '#339933')
plt.plot(i4_time1,backcell(i4_cell1, i4_bg1),"-",lw=1,color = "grey",markeredgecolor = '#339933')

#plt.plot(i7_time2,backcell(i7_cell2, i7_bg2),"-",lw=2,color = "red",markeredgecolor = '#339933')
plt.plot(i7_time1,backcell(i7_cell1, i7_bg1),"-",lw=1,color = "grey",markeredgecolor = '#339933')

plt.plot((NewS8["Time"]/60)[s1mask],np.array(backcell(NewS8["ASER"],NewS8["ASER background"]))[s1mask],"-",color = "orange")

plt.plot((NewS0["Time"]/60)[s2mask],np.array(backcell(NewS0["ASER"],NewS0["ASER background"]))[s2mask],"-",color = "orange")

plt.plot((NewT3["Time"]/60)[s3mask],np.array(backcell(NewT3["ASER"],NewT3["ASER background"]))[s3mask],"-",color = "orange")

ax.plot(newH4_L2["ASER time"][mask1]/60,newH4_L2["ASER int"][mask1],"-",color = "#339933",markeredgecolor = '#339933')
#plt.plot(newH4_L2["ASEL time"][mask2]/60,newH4_L2["ASEL int"][mask2],"-",lw=2,color = "#339933",markeredgecolor = 'red')

ax.plot(newI2_L2["time min"]/60,newI2_L2["ASER int"],"-",color = "#339933",markeredgecolor = 'green')

ax.plot(newH1_L2["ASER time"][mask3]/60,newH1_L2["ASER int"][mask3],"-",color = "#339933",markeredgecolor = 'darkblue')
#plt.plot(newH1_L2["ASEL time"][mask4]/60,newH1_L2["ASEL int"][mask4],"-",lw=2,color = "#339933",markeredgecolor = 'darkblue')


ax.plot([800/60,800/60],[0, 600], c = "black", linestyle = "--")
#ax.plot([840/60,840/60],[0, 600], c = "grey", linestyle = "--")
ax.plot([1320/60,1320/60],[0, 600], c = "black", linestyle = "--")
#ax.plot([1360/60,1360/60],[0, 600], c = "grey", linestyle = "--")
ax.plot([1880/60,1880/60],[0, 600], c = "black", linestyle = "--")
ax.plot([2480/60,2480/60],[0, 600], c = "black", linestyle = "--")
ax.set_xlim(0,44)
ax.set_ylim(0,500)
ax.set_yticks([0,100,200,300,400,500])

#plt.savefig('che1GFPAID_che1GFP_HDmut_time_ASER.pdf',bbox_inches='tight')

# %% [code]
# Fig 7E
# new python format not working with this code
# data is correct
# added che-1::GFP::AID

f, ax = plt.subplots(figsize=(4.85, 2.5))
plt.plot(i6_time2,backcell(i6_cell2, i6_bg2),"-",color = "grey",markeredgecolor = '#339933')
#plt.plot(i6_time1,backcell(i6_cell1, i6_bg1),"-",lw=1,color = "grey",markeredgecolor = '#339933')

plt.plot(i4_time2,backcell(i4_cell2, i4_bg2),"-",color = "grey",markeredgecolor = '#339933')
#plt.plot(i4_time1,backcell(i4_cell1, i4_bg1),"-",lw=1,color = "grey",markeredgecolor = '#339933')

plt.plot(i7_time2,backcell(i7_cell2, i7_bg2),"-",color = "grey",markeredgecolor = '#339933')
#plt.plot(i7_time1,backcell(i7_cell1, i7_bg1),"-",lw=1,color = "grey",markeredgecolor = '#339933')

plt.plot((NewS8["Time"]/60)[s1mask],np.array(backcell(NewS8["ASEL"],NewS8["ASEL background"]))[s1mask],"-",color = "orange")

plt.plot((NewS0["Time"]/60)[s2mask],np.array(backcell(NewS0["ASEL"],NewS0["ASEL background"]))[s2mask],"-",color = "orange")

plt.plot((NewT3["Time"]/60)[s3mask],np.array(backcell(NewT3["ASEL"],NewT3["ASEL background"]))[s3mask],"-",color = "orange")

#ax.plot(newH4_L2["ASER time"][mask1]/60,newH4_L2["ASER int"][mask1],"-",color = "#339933",markeredgecolor = '#339933')
plt.plot(newH4_L2["ASEL time"][mask2]/60,newH4_L2["ASEL int"][mask2],"-",lw=2,color = "#339933",markeredgecolor = 'red')

#ax.plot(newI2_L2["time min"]/60,newI2_L2["ASER int"],"-",color = "#339933",markeredgecolor = 'green')

#ax.plot(newH1_L2["ASER time"][mask3]/60,newH1_L2["ASER int"][mask3],"-",color = "#339933",markeredgecolor = 'darkblue')
plt.plot(newH1_L2["ASEL time"][mask4]/60,newH1_L2["ASEL int"][mask4],"-",lw=2,color = "#339933",markeredgecolor = 'darkblue')


ax.plot([800/60,800/60],[0, 600], c = "black", linestyle = "--")
#ax.plot([840/60,840/60],[0, 600], c = "grey", linestyle = "--")
ax.plot([1320/60,1320/60],[0, 600], c = "black", linestyle = "--")
#ax.plot([1360/60,1360/60],[0, 600], c = "grey", linestyle = "--")
ax.plot([1880/60,1880/60],[0, 600], c = "black", linestyle = "--")
ax.plot([2480/60,2480/60],[0, 600], c = "black", linestyle = "--")
ax.set_xlim(0,44)
ax.set_ylim(0,500)
ax.set_yticks([0,100,200,300,400,500])

#plt.savefig('che1GFPAID_che1GFP_HDmut_time_ASEL.pdf',bbox_inches='tight')

# %% [code]


# %% [code]


# %% [code]
def calc_che1(worms_ASER,worms_ASERv):
    nm72 = 43.2
    intensity_egfp = 301

    voxel = (0.12**2) * 0.45
    poh = (voxel/intensity_egfp)*nm72
    
    CHE1_ASER = []
    for i in range(0,len(worms_ASER)):
        int_poh = poh*worms_ASER[i]
        size_ASE = worms_ASERv[i]
        voxels_ASE = float(size_ASE)/float(voxel)
        CHE1_mol = voxels_ASE*int_poh
        CHE1_ASER.append(CHE1_mol)
    return CHE1_ASER

# %% [code]
# in eGFP data HD mutant, only animals with expression

ASE = [212-44,608-47,347-37,198-26,484,523-79,294-33,321-18,259-36]
ASE_v = [3.5,3.5,3.5,4,4,4.2,4,5,4.4]

# %% [code]
che1_HD = calc_che1(ASE,ASE_v)

# %% [code]
strain = ["HD"]*len(che1_HD)

# %% [code]
test = pd.DataFrame(che1_HD)
test["strain"] = strain
test.columns = ['counts', 'strain']

# %% [code]
# Fig S5B

fig = plt.figure(1, figsize=(1.6, 2.4))
ax = sns.stripplot(y="counts",x="strain" ,size=5,dodge=True ,data=test,jitter=0.08,alpha=0.9,zorder=0)
myax = ax.collections[0]
myax.set_facecolor("#339933")
myax.set_edgecolor('#339933')
myax.set_linewidth(1)

che1_lr = test[test["strain"]=="HD"]["counts"]
ax.errorbar(0, np.nanmean(che1_HD), marker='o',ms=0,yerr=np.nanstd(che1_HD), lw=1.5, capsize = 4,capthick=2,color="black")
ax.errorbar(0,np.nanmean(che1_HD),xerr = 0.1,capsize=0,lw=1.5,color = "black")

ax.set_xlim([-0.3,0.3])
ax.set_ylim([0,400])
ax.set_yticks([0,100,200,300,400])
#fig.savefig('che1HD.pdf', bbox_inches='tight')

# %% [code]


# %% [code]


# %% [code]
intensity_vol_che1 = pd.read_excel("Figure S6-Source data.xlsx",sheet_name="Fig S6B")


# %% [code]
intensity_che1["intensity"] = intensity_vol_che1["ASE intensity"]-intensity_vol_che1["background"]
volume =  intensity_vol_che1["volume"]

# %% [code]
def calc_che1(worms_ASER,worms_ASERv):
    nm72 = 43.2
    intensity_egfp = 301

    voxel = (0.12**2) * 0.45
    poh = (voxel/intensity_egfp)*nm72
    
    CHE1_ASER = []
    for i in range(0,len(worms_ASER)-1):
        int_poh = poh*worms_ASER[i]
        size_ASE = worms_ASERv[i]
        voxels_ASE = float(size_ASE)/float(voxel)
        CHE1_mol = voxels_ASE*int_poh
        CHE1_ASER.append(CHE1_mol)
    return CHE1_ASER

# %% [code]
che1_GFP_AID = calc_che1(list(intensity_che1["intensity"]),list(volume.iloc[1:]))

# %% [code]
strain = ["CHE1_GFP_AID"]*len(che1_GFP_AID)

# %% [code]
test2 = pd.DataFrame(che1_GFP_AID)
test2["strain"] = strain
test2.columns = ['counts', 'strain']

# %% [code]
fig = plt.figure(1, figsize=(1.6, 2.4))
ax = sns.stripplot(y="counts",x="strain" ,size=5,dodge=True ,data=test2,jitter=0.06,alpha=0.9,zorder=0)
myax = ax.collections[0]
myax.set_facecolor("#339933")
myax.set_edgecolor('#339933')
myax.set_linewidth(1)

che1_lr = test[test["strain"]=="CHE1_GFP_AID"]["counts"]
ax.errorbar(0, np.nanmean(che1_GFP_AID), marker='o',ms=0,yerr=np.nanstd(che1_GFP_AID), lw=1.5, capsize = 4,capthick=2,color="black")
ax.errorbar(0,np.nanmean(che1_GFP_AID),xerr = 0.1,capsize=0,lw=1.5,color = "black")

ax.set_xlim([-0.3,0.3])
ax.set_ylim([0,2200])
ax.set_yticks([0,500,1000,1500,2000])

#fig.savefig('che1_GFP_AID_confocal.pdf', bbox_inches='tight')

# %% [code]


# %% [code]
both = test.append(pd.DataFrame(data = test2))

# %% [code]
#df # from fig 2 quantification
# intensity and nuclues size 180918 (as ellipsoid)
# L1
w1_asel_v = 3
w1_asel = 1519-62

w2_aser_v = 3.8
w2_aser = 1690-101

w4_aser_v = 4.2
w4_aser = 1234-60

w5_aser_v = 4.4
w5_aser = 1660-117

w6_asel_v = 2.9
w6_asel = 1529-148

w8_asel_v = 3
w8_asel = 1414-102

w9_aser_v = 3.9
w9_aser = 1719-118

w10_aser_v = 3.6
w10_aser = 1445-136

w11_aser_v = 3.4
w11_aser = 1879-62

w12_aser_v = 5.2
w12_aser = 1273-96

w7_asel_v = 3
w7_asel = 1177-80

w14_aser_v = 3.6
w14_aser = 1427-80

# L3/L4/YA
w3_aser_v = 9 #???
w3_aser = 1360-78

w100_aser_v = 6.4
w100_aser = 915

w13_asel_v = 5.1
w13_asel = 803-174

#egg
egg1_ase_v = 3
egg1_ase = 1037-80

egg2_ase_v = 3
egg2_ase = 1398-135

egg3_ase_v = 3.5
egg3_ase = 1187-68


w15_asel_v = 4.5
w15_asel = 913-57

w16_asel_v = 5.7
w16_asel = 726-37

w17_aser_v = 7.5
w17_aser = 1077-107

w18_asel_v = 3.7
w18_asel = 980-48

w19_asel_v = 6.8
w19_asel = 815-64

w20_aser_v = 5.2
w20_aser = 968-46

w21_aser_v = 6.2
w21_aser = 1366-95

w22_aser_v = 3.6
w22_aser = 1428-66

w23_aser_v = 5.2
w23_aser = 1483-82

w24_aser_v = 2.7
w24_aser = 1807-72

w25_aser_v = 3.1
w25_aser = 1958-103

w26_asel_v = 5.2
w26_asel = 1282-82

w27_asel_v = 4.4  # worm 14
w27_asel = 1189-74

w28_asel_v = 2.8
w28_asel = 1521-151

w29_aser_v = 3.5
w29_aser = 1475-74

w30_asel_v = 2.6
w30_asel = 1374-96

w31_asel_v = 3.4
w31_asel = 1429-95

# %% [code]
# compile data
eggs = [egg1_ase,egg2_ase,egg3_ase]
eggs_v = [egg1_ase_v,egg2_ase_v,egg3_ase_v]

worms_ASER = [w2_aser,w9_aser,w10_aser,w4_aser,w11_aser,w14_aser, w24_aser,w25_aser,w29_aser]
worms_ASERv = [w2_aser_v,w9_aser_v,w10_aser_v,w11_aser_v,w14_aser_v,w24_aser_v,
              w25_aser_v,w29_aser_v,w4_aser_v]

worms_ASEL = [w1_asel,w6_asel,w8_asel,
             w28_asel,w30_asel]
worms_ASELv = [w1_asel_v,w6_asel_v,w8_asel_v,w28_asel_v,w30_asel_v,]

l34worms_ASER = [w12_aser,w20_aser,w23_aser]
l34worms_ASERv = [w12_aser_v,w20_aser_v,w23_aser_v]
l34worms_ASEL = [w7_asel,w15_asel,w18_asel,w31_asel,w26_asel,w27_asel]
l34worms_ASELv = [w7_asel_v,w15_asel_v,w18_asel_v,w31_asel_v,w26_asel_v,w27_asel_v]

oldworms_ASER = [w100_aser,w17_aser,w21_aser,w3_aser]
oldworms_ASERv = [w100_aser_v,w17_aser_v,w21_aser_v,w3_aser_v]
oldworms_ASEL = [w13_asel,w16_asel,w19_asel]
oldworms_ASELv = [w13_asel_v,w16_asel_v,w19_asel_v]

# %% [code]
# function for calculating the absolute amount of CHE-1 in ASE neurons
def calc_che1(worms_ASER,worms_ASERv):
    nm72 = 43.2
    intensity_egfp = 301

    voxel = (0.12**2) * 0.45
    poh = (voxel/intensity_egfp)*nm72
    
    CHE1_ASER = []
    for i in range(0,len(worms_ASER)):
        int_poh = poh*worms_ASER[i]
        size_ASE = worms_ASERv[i]
        voxels_ASE = float(size_ASE)/float(voxel)
        CHE1_mol = voxels_ASE*int_poh
        CHE1_ASER.append(CHE1_mol)
    return CHE1_ASER

# %% [code]
# function for calculating the amount of CHE-1 in nM in ASE neurons
def calc_che1_nm(worms_ASER,worms_ASERv):
    intensity_egfp = 301

    CHE1_ASER_nm = []
    for i in range(0,len(worms_ASER)):
        int_rat = worms_ASER[i]/intensity_egfp
        nm_ase = int_rat*72
        CHE1_ASER_nm.append(nm_ase)
    return(CHE1_ASER_nm)

# %% [code]
worms_ASELvt = worms_ASELv+l34worms_ASELv+oldworms_ASELv
worms_ASERvt = worms_ASERv+l34worms_ASERv+oldworms_ASERv

CHE1_ASEL = calc_che1(worms_ASELv,worms_ASEL)
l34CHE1_ASEL = calc_che1(l34worms_ASELv,l34worms_ASEL)
oldCHE1_ASEL = calc_che1(oldworms_ASELv,oldworms_ASEL)

CHE1_ASER = calc_che1(worms_ASERv,worms_ASER)
l34CHE1_ASER = calc_che1(l34worms_ASERv,l34worms_ASER)
oldCHE1_ASER = calc_che1(oldworms_ASERv,oldworms_ASER)

df = pd.DataFrame([CHE1_ASEL, l34CHE1_ASEL, oldCHE1_ASEL,CHE1_ASER, l34CHE1_ASER, oldCHE1_ASER])
df = df.transpose()
df.columns = ["Lyoung","Ll34","Lold","Ryoung","Rl34","Rold"]
df = pd.melt(df,var_name='groups', value_name='vals')

conditions = [
    (df['groups'] == 'Lyoung'),
    (df['groups'] == 'Ll34'),
    (df['groups'] == 'Lold'),
    (df['groups'] == 'Ryoung'),
    (df['groups'] == 'Rl34'),
    (df['groups'] == 'Rold')]
choices = ["L1/L2","L3/L4","YA","L1/L2","L3/L4","YA"]
df['colors'] = np.select(conditions, choices)

conditions = [
    (df['groups'] == 'Lyoung'),
    (df['groups'] == 'Ll34'),
    (df['groups'] == 'Lold'),
    (df['groups'] == 'Ryoung'),
    (df['groups'] == 'Rl34'),
    (df['groups'] == 'Rold')]
choices = [1,1,1,0,0,0]
df['R_L'] = np.select(conditions, choices)

df = df.dropna()

# %% [code]
# YA L4, N2 from figure 2F
strain = ["CHE1_GFP"]*7
test3 = pd.DataFrame([460,563,732,840,1044,1130,1655])
test3["strain"] = strain
test3.columns = ['counts', 'strain']

# %% [code]
both_All = both.append(pd.DataFrame(data = test3))

# %% [code]
both_All = both_All.sort_values("strain")

# %% [code]
fig = plt.figure(1, figsize=(2.5, 2.4))
ax = sns.stripplot(y="counts",x="strain" ,size=5,dodge=True ,data=both_All,jitter=0.1,alpha=0.9,zorder=0)
myax = ax.collections[0]
myax.set_facecolor("#339933")
myax.set_edgecolor('#339933')
myax.set_linewidth(1)

myax = ax.collections[1]
myax.set_facecolor("#339933")
myax.set_edgecolor('#339933')
myax.set_linewidth(1)

che1_lr = both_All[both_All["strain"]=="HD"]["counts"]
ax.errorbar(2, np.nanmean(che1_lr), marker='o',ms=0,yerr=np.nanstd(che1_lr), lw=1.5, capsize = 4,capthick=2,color="black")
ax.errorbar(2,np.nanmean(che1_lr),xerr = 0.2,capsize=0,lw=1.5,color = "black")

che1_lr = both_All[both_All["strain"]=="CHE1_GFP_AID"]["counts"]
ax.errorbar(1, np.nanmean(che1_lr), marker='o',ms=0,yerr=np.nanstd(che1_lr), lw=1.5, capsize = 4,capthick=2,color="black")
ax.errorbar(1,np.nanmean(che1_lr),xerr = 0.2,capsize=0,lw=1.5,color = "black")

che1_lr = both_All[both_All["strain"]=="CHE1_GFP"]["counts"]
ax.errorbar(0, np.nanmean(che1_lr), marker='o',ms=0,yerr=np.nanstd(che1_lr), lw=1.5, capsize = 4,capthick=2,color="black")
ax.errorbar(0,np.nanmean(che1_lr),xerr = 0.2,capsize=0,lw=1.5,color = "black")

ax.set_xlim([-0.5,2.5])
ax.set_ylim([0,2000])
#ax.set_yticks([0,500,1000,1500,2000])
#fig.savefig('che1_GFP_AID_plus_HD_plus_CHE1_GFP_confocal.pdf', bbox_inches='tight')

# %% [code]


# %% [code]
