# Supplementary material for: Mechanism of life-long maintenance of neuron identity despite molecular fluctuations
Source: eLife. 2021 Dec 15;10:e66955. doi: 10.7554/eLife.66955 (PMC8735970; doi:10.7554/eLife.66955)
Supplement: Source code 1. [file elife-66955-supp1.zip]

Archive with 29 entries (26 files):
- Source Code File 1/
- Source Code File 1/ODEs_che1_model_fitting_frapfit.ipynb
- __MACOSX/Source Code File 1/._ODEs_che1_model_fitting_frapfit.ipynb
- Source Code File 1/che1_gillespie_complex_coop.ipynb
- __MACOSX/Source Code File 1/._che1_gillespie_complex_coop.ipynb
- Source Code File 1/.DS_Store
- __MACOSX/Source Code File 1/._.DS_Store
- Source Code File 1/params_che1_model_coop.txt
- __MACOSX/Source Code File 1/._params_che1_model_coop.txt
- Source Code File 1/params_che1_model.txt
- __MACOSX/Source Code File 1/._params_che1_model.txt
- Source Code File 1/che1_gillespie_complex.ipynb
- __MACOSX/Source Code File 1/._che1_gillespie_complex.ipynb
- Source Code File 1/ODE_recap_complex-decoy.ipynb
- __MACOSX/Source Code File 1/._ODE_recap_complex-decoy.ipynb
- Source Code File 1/Model_che1_including_HD/
- __MACOSX/Source Code File 1/._Model_che1_including_HD
- Source Code File 1/Model_che1_including_HD/ODE_model_che1_HD.ipynb
- __MACOSX/Source Code File 1/Model_che1_including_HD/._ODE_model_che1_HD.ipynb
- Source Code File 1/Model_che1_including_HD/.DS_Store
- __MACOSX/Source Code File 1/Model_che1_including_HD/._.DS_Store
- Source Code File 1/Model_che1_including_HD/che1_hd_example_gillespie_stable.py
- __MACOSX/Source Code File 1/Model_che1_including_HD/._che1_hd_example_gillespie_stable.py
- Source Code File 1/Model_che1_including_HD/params_che1.txt
- __MACOSX/Source Code File 1/Model_che1_including_HD/._params_che1.txt
- Source Code File 1/Model_che1_including_HD/.ipynb_checkpoints/
- __MACOSX/Source Code File 1/Model_che1_including_HD/._.ipynb_checkpoints
- Source Code File 1/Model_che1_including_HD/plot_graphs_model_che1_HD.ipynb
- __MACOSX/Source Code File 1/Model_che1_including_HD/._plot_graphs_model_che1_HD.ipynb
