# Supplementary material for: Mechanism of life-long maintenance of neuron identity despite molecular fluctuations
Source: eLife. 2021 Dec 15;10:e66955. doi: 10.7554/eLife.66955 (PMC8735970; doi:10.7554/eLife.66955)
Supplement: Source code 1. [file elife-66955-supp1.zip › Source Code File 1/ODEs_che1_model_fitting_frapfit.ipynb]

# %% [code]
import matplotlib.pyplot as plt
import numpy as np
import scipy.integrate as integrate
import scipy.integrate as spi
import scipy.optimize as spo

#import stochpy
%matplotlib inline


# %% [code]
# Coorperative model. CHE-1 binding on che-1 promotor seperated into two steps. Otherwise inherently unequal prefence.

def ODE_fun(y, t):

    OC = y[0]
    OC2 = y[1]
    OdC = y[2]
    M = y[3]
    C = y[4]
    

    dOCdt = f*(O_T-(OC+OC2))*C - bO1*OC
    dOC2dt = f*OC*C - bO2*OC2
    dOdCdt = f*(Od_T-OdC)*C - bOd*OdC
    dMdt = fM*OC2 - bM*M
    dCdt =  - f*(O_T-(OC+OC2))*C - f*OC*C - f*(Od_T-OdC)*C + bO1*OC + bO2*OC2 + bOd*OdC + fC*M - bC*C
    
    dydt = np.array([ dOCdt, dOC2dt, dOdCdt, dMdt, dCdt ])
    return (dydt)

O_T = 1
Od_T =500

f=0.03 #fix
bO1=10 #fix
bO2=0.1

fM = 0.0059
fC = 0.0225

bM=0.000833 #fix
bC=0.00027


f=0.03 #fix
bOd=10

y0=np.array([0,1,0,7,900])
t=np.linspace(0, 1500000, 1500000)
ys = integrate.odeint(ODE_fun,y0,t,full_output = 1)

ys = np.array(ys[0])

print("OC")
print(ys[:,0][1499999])
print("OC2")
print(ys[:,1][1499999])
print("DC")
print(ys[:,2][1499999])
print("M")
print(ys[:,3][1499999])
print("C")
print(ys[:,4][1499999])
print("total C")
print(ys[:,2][1499999]+ys[:,4][1499999]+ys[:,1][1499999])

f, ax = plt.subplots(figsize=(6, 4))
#plt.ylim((0,800))
plt.xlim((0,300))
ax.plot(t/60,ys[:,2]+ys[:,4]+ys[:,1],"red")
#ax.plot(t/60,frapok,"purple")
ax.set_xlabel("Time (minutes)", size = 13)
ax.set_ylabel("CHE-1 protein", size = 13)

#plt.savefig('cells_frap_decoy.pdf',bbox_inches='tight')

# %% [code]
# Coorperative model + GFP. For FRAP simulations. Compare to experimental data and baseline. 
# Readjust parameters by hand to fit the baseline.

def ODE_fun(y, t):

    OC = y[0]
    OC2 = y[1]
    OdC = y[2]
    M = y[3]
    C = y[4]
    OB = y[5]
    OB2 = y[6]
    OdB = y[7]
    B = y[8]
    
    dOCdt = f*(O_T-(OC2+OB2+OC+OB))*C - bO1*OC
    dOC2dt = f*(OC+OB)*C - bO2*OC2
    dOdCdt = f*(Od_T-(OdC+OdB))*C - bOd*OdC
    dMdt = fM*(OC2+OB2) - bM*M
    dCdt = - f*(O_T-(OC2+OB2+OC+OB))*C - f*(OC+OB)*C - f*(Od_T-(OdC+OdB))*C + bO1*OC + bO2*OC2 + bOd*OdC + fC*M - bC*C
    
    dOBdt = f*(O_T-(OC2+OB2+OC+OB))*B - bO1*OB
    dOB2dt = f*(OC+OB)*B - bO2*OB2
    dOdBdt = f*(Od_T-(OdC+OdB))*B - bOd*OdB
    dBdt = - f*(O_T-(OC2+OB2+OC+OB))*B - f*(OC+OB)*B - f*(Od_T-(OdC+OdB))*B + bO1*OB + bO2*OB2 + bOd*OdB - bC*B
      
    dydt = np.array([ dOCdt, dOC2dt, dOdCdt, dMdt, dCdt, dOB2dt, dOBdt, dOdBdt, dBdt ])
    return (dydt)

O_T = 1
Od_T =500

f=0.03
bO1=100 #fix
bO2=1

fM = 0.0062
fC = 0.032

bM=0.000833 #fix
bC=0.00028

f=0.03
bOd=100

y0=np.array([0,1,0,5,700,0,1,1,200])
t=np.linspace(0, 1500000, 1500000)
ys = integrate.odeint(ODE_fun,y0,t,full_output = 1)

ys = np.array(ys[0])

print("OC")
print(ys[:,1][149999])
print("OdC")
print(ys[:,2][149999])
print("M")
print(ys[:,3][149999])
print("C")
print(ys[:,4][149999])
print("C total")
print(ys[:,4][149999]+ys[:,2][149999]+ys[:,1][149999])
print("OB2")
print(ys[:,6][149999])
print("OdB")
print(ys[:,7][149999])
print("B")
print(ys[:,8][149999])

f, ax = plt.subplots(figsize=(6, 4))
#plt.ylim((0,800))
plt.xlim((0,260))
#ax.plot(t_2/60,ys_2[:,4]+ys_2[:,2]+ys_2[:,1],"purple")
ax.plot(t/60,ys[:,4]+ys[:,2]+ys[:,1],"blue")
#ax.plot(t/60,ys[:,2],"purple")
#ax.plot(t/60,frapok,"purple")
#ax.plot(t/60,ys[:,4]+ys[:,6]+ys[:,5],"red")
ax.set_xlabel("Time (minutes)", size = 13)
ax.set_ylabel("CHE-1 protein", size = 13)
#plt.savefig('cells_frap_decoy.pdf',bbox_inches='tight')

# %% [code]


# %% [code]
# Non-cooperative model. 

def ODE_fun(y, t):

    OC2 = y[0]
    OdC = y[1]
    M = y[2]
    C = y[3]
    
    # 2C + O <--> OC2
    # C + Od <--> OdC
    # OC2 --> OC2 + C
    # C --> 0\
    
    dOC2dt = f*(O_T-OC2)*C - bO*OC2
    dOdCdt = f*(Od_T-OdC)*C - bOd*OdC
    dMdt = fM*OC2 - bM*M
    dCdt =  - f*(O_T-OC2)*C - f*(Od_T-OdC)*C + bO*OC2 + bOd*OdC + fC*M - bC*C
    
    dydt = np.array([ dOC2dt, dOdCdt, dMdt, dCdt ])
    return (dydt)

O_T = 1
Od_T =500

f=0.03
bO=10

fM = 0.0092
fC = 0.026

bM=0.000833 #fix
bC=0.00076

f=0.03
bOd=10

y0=np.array([1,0,7,900])
t=np.linspace(0, 1500000, 1500000)
ys = integrate.odeint(ODE_fun,y0,t,full_output = 1)

ys = np.array(ys[0])

print("OC")
print(ys[:,0][1499999])
print("OdC")
print(ys[:,1][1499999])
print("M")
print(ys[:,2][1499999])
print("C")
print(ys[:,3][1499999])
print("total C")
print(ys[:,1][1499999]+ys[:,3][1499999]+ys[:,0][1499999])

f, ax = plt.subplots(figsize=(6, 4))
#plt.ylim((0,800))
plt.xlim((0,3000))
ax.plot(t/60,ys[:,3]+ys[:,1]+ys[:,0],"red")
#ax.plot(t/60,frapok,"purple")
ax.set_xlabel("Time (minutes)", size = 13)
ax.set_ylabel("CHE-1 protein", size = 13)

#plt.savefig('cells_frap_decoy.pdf',bbox_inches='tight')

# %% [code]
# Non-cooperative model. Plus GFP, for fitting to FRAP curve.

def ODE_fun(y, t):

    OC2 = y[0]
    OdC = y[1]
    M = y[2]
    C = y[3]
    OB2 = y[4]
    OdB = y[5]
    B = y[6]
    
    dOC2dt = f*(O_T-(OC2+OB2))*C - bO*OC2
    dOdCdt = f*(Od_T-(OdC+OdB))*C - bOd*OdC
    dMdt = fM*(OC2+OB2) - bM*M
    dCdt =  - f*(O_T-(OC2+OB2))*C - f*(Od_T-(OdC+OdB))*C + bO*OC2 + bOd*OdC + fC*M - bC*C
    
    dOB2dt = f*(O_T-(OC2+OB2))*B - bO*OB2
    dOdBdt = f*(Od_T-(OdC+OdB))*B - bOd*OdB
    dBdt =  - f*(O_T-(OC2+OB2))*B - f*(Od_T-(OdC+OdB))*B + bO*OB2 + bOd*OdB - bC*B
    
    dydt = np.array([ dOC2dt, dOdCdt, dMdt, dCdt, dOB2dt, dOdBdt, dBdt ])
    return (dydt)

O_T = 1
Od_T =500

f=0.03
bO=1

fM = 0.0062
fC = 0.024

bM=0.000833 #fix
bC=0.00029

f=0.03
bOd=10

#O_T = 1
#Od_T =500

#f=0.031
#bO=10

#fM = 0.0042
#fC = 0.023

#bM=0.000833
#bC=0.000275

#bOd=10


y0=np.array([1,0,7,200,1,0,560])
t=np.linspace(0, 1500000, 1500000)
ys = integrate.odeint(ODE_fun,y0,t,full_output = 1)

ys = np.array(ys[0])

print("OC")
print(ys[:,0][149999])
print("OdC")
print(ys[:,1][149999])
print("M")
print(ys[:,2][149999])
print("C")
print(ys[:,3][149999])
print("C total")
print(ys[:,3][149999]+ys[:,1][149999]+ys[:,0][149999])
print("OB2")
print(ys[:,4][149999])
print("OdB")
print(ys[:,5][149999])
print("B")
print(ys[:,6][149999])

O_T = 1
Od_T =500

f=0.03
bO=0.1

fM = 0.0059
fC = 0.0261

bM=0.000833 #fix
bC=0.00023

f=0.03
bOd=100

y0_2=np.array([1,0,5,200,1,0,560])
t_2=np.linspace(0, 1500000, 1500000)
ys_2 = integrate.odeint(ODE_fun,y0_2,t_2,full_output = 1)

ys_2 = np.array(ys_2[0])

f, ax = plt.subplots(figsize=(6, 4))
plt.ylim((0,900))
plt.xlim((0,250))
ax.plot(t_2/60,ys_2[:,3]+ys_2[:,1]+ys_2[:,0],"purple")
ax.plot(t/60,ys[:,3]+ys[:,1]+ys[:,0],"blue")
#ax.plot(t/60,ys[:,2],"purple")
#ax.plot(t/60,frapok,"purple")
#ax.plot(t/60,ys[:,4]+ys[:,6]+ys[:,5],"red")
ax.set_xlabel("Time (minutes)", size = 13)
ax.set_ylabel("CHE-1 protein", size = 13)
#plt.savefig('cells_frap_decoy.pdf',bbox_inches='tight')

# %% [code]


# %% [code]


# %% [code]


# %% [code]
# Cooperative model without separated binding. NOT USED
def ODE_fun(y, t):

    OC2 = y[0]
    OdC = y[1]
    M = y[2]
    C = y[3]
    
    # 2C + O <--> OC2
    # C + Od <--> OdC
    # OC2 --> OC2 + C
    # C --> 0
    dOC2dt = f*(O_T-OC2)*C**2 - bO*OC2
    dOdCdt = f*(Od_T-OdC)*C - bOd*OdC
    dMdt = fM*OC2 - bM*M
    dCdt =  - 2*f*(O_T-OC2)*C**2 - f*(Od_T-OdC)*C + 2*bO*OC2 + bOd*OdC + fC*M - bC*C
    
    dydt = np.array([ dOC2dt, dOdCdt, dMdt, dCdt ])
    return (dydt)

O_T = 1
Od_T =500

f=0.03
bO=1

fM = 0.0059
fC = 0.024

bM=0.000833 #fix
bC=0.00021

f=0.03
bOd=100

y0=np.array([1,0,5,500])
t=np.linspace(0, 1500000, 1500000)
ys = integrate.odeint(ODE_fun,y0,t,full_output = 1)

ys = np.array(ys[0])

print("OC")
print(ys[:,0][1499999])
print("OdC")
print(ys[:,1][1499999])
print("M")
print(ys[:,2][1499999])
print("C")
print(ys[:,3][1499999])
print("total C")
print(ys[:,1][1499999]+ys[:,3][1499999]+ys[:,0][1499999])

f, ax = plt.subplots(figsize=(6, 4))
#plt.ylim((0,800))
plt.xlim((0,300))
ax.plot(t/60,ys[:,3]+ys[:,1]+ys[:,0],"red")
#ax.plot(t/60,frapok,"purple")
ax.set_xlabel("Time (minutes)", size = 13)
ax.set_ylabel("CHE-1 protein", size = 13)

#plt.savefig('cells_frap_decoy.pdf',bbox_inches='tight')

# %% [code]
# Cooperative model without separated binding. Plus GFP, for fitting to FRAP curve. NOT USED
# used for finding differences coop sep binding

def ODE_fun(y, t):

    OC2 = y[0]
    OdC = y[1]
    M = y[2]
    C = y[3]
    OB2 = y[4]
    OdB = y[5]
    B = y[6]
    
    dOC2dt = f*(O_T-(OC2+OB2))*C**2 - bO*OC2
    dOdCdt = f*(Od_T-(OdC+OdB))*C - bOd*OdC
    dMdt = fM*(OC2+OB2) - bM*M
    dCdt =  - 2*f*(O_T-(OC2+OB2))*C**2 - f*(Od_T-(OdC+OdB))*C + 2*bO*OC2 + bOd*OdC + fC*M - bC*C
    
    dOB2dt = f*(O_T-(OC2+OB2))*B**2 - bO*OB2
    dOdBdt = f*(Od_T-(OdC+OdB))*B - bOd*OdB
    dBdt =  - 2*f*(O_T-(OC2+OB2))*B**2 - f*(Od_T-(OdC+OdB))*B + 2*bO*OB2 + bOd*OdB - bC*B
    
    dydt = np.array([ dOC2dt, dOdCdt, dMdt, dCdt, dOB2dt, dOdBdt, dBdt ])
    return (dydt)

O_T = 1
Od_T =500

f=0.03 #fix
bO1=10 #fix
bO=0.1

fM = 0.0059
fC = 0.0214

bM=0.000833 #fix
bC=0.00026


f=0.03 #fix
bOd=10

#O_T = 1
#Od_T =500

#f=0.031
#bO=10

#fM = 0.0042
#fC = 0.023

#bM=0.000833
#bC=0.000275

#bOd=10


y0=np.array([1,0,5,200,0,0,560])
t=np.linspace(0, 1500000, 1500000)
ys = integrate.odeint(ODE_fun,y0,t,full_output = 1)

ys = np.array(ys[0])

print("OC")
print(ys[:,0][149999])
print("OdC")
print(ys[:,1][149999])
print("M")
print(ys[:,2][149999])
print("C")
print(ys[:,3][149999])
print("C total")
print(ys[:,3][149999]+ys[:,1][149999]+ys[:,0][149999])
print("OB2")
print(ys[:,4][149999])
print("OdB")
print(ys[:,5][149999])
print("B")
print(ys[:,6][149999])


O_T = 1
Od_T =500

f=0.03
bO=1

fM = 0.0059
fC = 0.024

bM=0.000833 #fix
bC=0.00021

f=0.03
bOd=100

y0_2=np.array([1,0,5,200,0,0,560])
t_2=np.linspace(0, 1500000, 1500000)
ys_2 = integrate.odeint(ODE_fun,y0_2,t_2,full_output = 1)

ys_2 = np.array(ys_2[0])

f, ax = plt.subplots(figsize=(6, 4))
#plt.ylim((0,800))
plt.xlim((0,260))
ax.plot(t_2/60,ys_2[:,3]+ys_2[:,1]+ys_2[:,0],"purple")
ax.plot(t/60,ys[:,3]+ys[:,1]+ys[:,0],"blue")
#ax.plot(t/60,ys[:,2],"purple")
#ax.plot(t/60,frapok,"purple")
#ax.plot(t/60,ys[:,4]+ys[:,6]+ys[:,5],"red")
ax.set_xlabel("Time (minutes)", size = 13)
ax.set_ylabel("CHE-1 protein", size = 13)
#plt.savefig('cells_frap_decoy.pdf',bbox_inches='tight')
