# Supplementary material for: Mechanism of life-long maintenance of neuron identity despite molecular fluctuations
Source: eLife. 2021 Dec 15;10:e66955. doi: 10.7554/eLife.66955 (PMC8735970; doi:10.7554/eLife.66955)
Supplement: Source code 1. [file elife-66955-supp1.zip › Source Code File 1/params_che1_model_coop.txt]

propensity_function:basic
fO:0.03
bO1:100
bO2:1
fM:0.0059
fC:0.0261
bM:0.000833
bC:0.00023
bD:100
