# Supplementary material for: Mechanism of life-long maintenance of neuron identity despite molecular fluctuations
Source: eLife. 2021 Dec 15;10:e66955. doi: 10.7554/eLife.66955 (PMC8735970; doi:10.7554/eLife.66955)
Supplement: Source code 1. [file elife-66955-supp1.zip › Source Code File 1/ODE_recap_complex-decoy.ipynb]

# %% [code]
import matplotlib.pyplot as plt
import numpy as np
import scipy.integrate as integrate
import scipy.integrate as spi
import scipy.optimize as spo

#import stochpy
%matplotlib inline

# %% [code]
import numpy as np
import matplotlib.pyplot as plt
import scipy.integrate as spi
import scipy.optimize as spo

def ODE_fun(y,t):
    OC2 = y[0]
    OdC = y[1]
    M = y[2]
    C = y[3]
    
    # 2C + O <--> OC2
    # C + Od <--> OdC
    # OC2 --> OC2 + C
    # C --> 0
    dOC2dt = f*(O_T-OC2)*C**2 - bO*OC2
    dOdCdt = f*(Od_T-OdC)*C - bOd*OdC
    dMdt = fM*OC2 - bM*M
    dCdt =  - 2*f*(O_T-OC2)*C**2 - f*(Od_T-OdC)*C + 2*bO*OC2 + bOd*OdC + fC*M - bC*C
    
    dydt = np.array([ dOC2dt, dOdCdt, dMdt, dCdt ])
    return (dydt)

# function for finding fM
def fM_root_fun(fM):
    return ( fM/bM/2*(1+np.sqrt ( 1- (4/(KO*KC**2)*(bM/fM)**2) ) ) - M_T )

def MC_root_fun(p):
    KM=p[0]
    KC=p[1]
    
    x = (1+np.sqrt ( 1- (4/(KO*(KC*KM)**2) ) ) ) / 2.
    f = 2*x + ( KOd*KC*Od_T*KM*x ) /(1+KOd*KC*KM*x) + KC*KM*x - C_T
    g = KM*x - M_T
    
    return ( [f,g] )

f=0.00031
bO=0.01
bOd=1
bC=0.004
bM=0.00166*2
O_T=1
Od_T=1000

C_T=700
M_T=20

t_max=400

KO=f/bO
KOd=f/bOd

# first find fC based on assumption that [C] = C_T and [OC2] << C_T

a=KOd*(M_T/bC)**2
b=M_T/bC*(1+KOd*(Od_T-C_T))
c=-C_T
det = b**2-4*a*c
fC = ( -b+np.sqrt(det) ) / (2*a)

# next, find fM using fC as obtained in previous step

KC = fC/bC
# next, get boundaries for root finding
fM_0 = 1.0001*np.sqrt( 4*bM**2/(KO*KC**2) ) # should be <0
fM_1 = 66666*bM # should be >0
if fM_root_fun( fM_0 ) > 0:
    # if the lower boundary value of [M]>M_ss, then no solution is possible
    print("No value for fM possible for current parameter set!")
else:
    # otherwise, find fM by bracketing
    fM = spo.brentq(fM_root_fun,fM_0,fM_1)
# and get equilibrium constant
KM = fM/bM

y0=np.array([0,0,5,650])
t=np.linspace(0,t_max,100)
y=spi.odeint(ODE_fun, y0, t,mxstep=5000)
plt.subplot(131)
plt.plot(t,y[:,2], '-r')
plt.plot([0,t_max], [M_T, M_T], '--k')
plt.xlabel('t')
plt.ylabel('M(t)')
plt.subplot(132)
C_tot = 2*y[:,0] + y[:,1] + y[:,3]
plt.plot(t,C_tot, '-b')
plt.plot([0,t_max], [C_T, C_T], '--k')
plt.xlabel('t')
plt.ylabel('C(t)')

# use initial estimate of KC and KM to get numerical solution
x0 = np.array([KM,KC])
sol = spo.root(MC_root_fun, x0, method='lm', options={'factor':0.1} )
fM = bM*sol.x[0]
fC = bC*sol.x[1]

y0=np.array([0,0,5,650])
t=np.linspace(0,t_max,100)
y=spi.odeint(ODE_fun, y0, t,mxstep=5000)
plt.subplot(131)
plt.plot(t,y[:,2], '--r')
plt.subplot(132)
C_tot = 2*y[:,0] + y[:,1] + y[:,3]
plt.plot(t,C_tot, '--b')
plt.plot(t,y[:,1], '--m')
plt.plot(t,y[:,3], '--c')
plt.subplot(133)
plt.plot(t,y[:,0], '--m')

print(fM,fC,y[-1,0])


# %% [code]
# check parameters with FRAP experiment
# refit parameters with FRAP curve based on FRAP experiment
# plus GFP
def ODE_fun(y, t):

    OC2 = y[0]
    OdC = y[1]
    M = y[2]
    C = y[3]
    OB2 = y[4]
    OdB = y[5]
    B = y[6]
    
    dOC2dt = f*(O_T-(OC2+OB2))*C**2 - bO*OC2
    dOdCdt = f*(Od_T-(OdC+OdB))*C - bOd*OdC
    dMdt = fM*(OC2+OB2) - bM*M
    dCdt =  - 2*f*(O_T-(OC2+OB2))*C**2 - f*(Od_T-(OdC+OdB))*C + 2*bO*OC2 + bOd*OdC + fC*M - bC*C
    
    dOB2dt = f*(O_T-(OC2+OB2))*B**2 - bO*OB2
    dOdBdt = f*(Od_T-(OdC+OdB))*B - bOd*OdB
    dBdt =  - 2*f*(O_T-(OC2+OB2))*B**2 - f*(Od_T-(OdC+OdB))*B + 2*bO*OB2 + bOd*OdB - bC*B
    
    dydt = np.array([ dOC2dt, dOdCdt, dMdt, dCdt, dOB2dt, dOdBdt, dBdt ])
    return (dydt)

O_T = 1
Od_T =1000

f=0.003
bO=50

fM = 0.0044
fC = 0.0245

bM=0.000833 #fix
bC=0.00022

f=0.003
bOd=10

#O_T = 1
#Od_T =500

#f=0.031
#bO=10

#fM = 0.0042
#fC = 0.023

#bM=0.000833
#bC=0.000275

#bOd=10

y0=np.array([1,0,5,200,1,0,560])
t=np.linspace(0, 1500000, 1500000)
ys = integrate.odeint(ODE_fun,y0,t,full_output = 1)

ys = np.array(ys[0])

print("OC")
print(ys[:,0][149999])
print("OdC")
print(ys[:,1][149999])
print("M")
print(ys[:,2][149999])
print("C")
print(ys[:,3][149999])
print("C total")
print(ys[:,3][149999]+ys[:,1][149999]+ys[:,0][149999])
print("OB2")
print(ys[:,4][149999])
print("OdB")
print(ys[:,5][149999])
print("B")
print(ys[:,6][149999])


# parameters which give a similar curve as in the FRAP experiment
O_T = 1
Od_T =500

f=0.0031
bO=0.1
bM=0.0001666
bC=0.0001666
bOd=100
 
fM = 0.000836984
fC = 0.023297

y0_2=np.array([1,0,5,200,1,0,560])
t_2=np.linspace(0, 1500000, 1500000)
ys_2 = integrate.odeint(ODE_fun,y0_2,t_2,full_output = 1)

ys_2 = np.array(ys_2[0])

f, ax = plt.subplots(figsize=(6, 4))
#plt.ylim((0,800))
plt.xlim((0,260))
ax.plot(t_2/60,ys_2[:,3]+ys_2[:,1]+ys_2[:,0],"purple")
ax.plot(t/60,ys[:,3]+ys[:,1]+ys[:,0],"blue")
#ax.plot(t/60,ys[:,2],"purple")
#ax.plot(t/60,frapok,"purple")
#ax.plot(t/60,ys[:,4]+ys[:,6]+ys[:,5],"red")
ax.set_xlabel("Time (minutes)", size = 13)
ax.set_ylabel("CHE-1 protein", size = 13)
#plt.savefig('cells_frap_decoy.pdf',bbox_inches='tight')

# %% [code]
# -*- coding: utf-8 -*-

import matplotlib.pyplot as plt
import numpy as np
import scipy.integrate as integrate
import scipy.integrate as spi
import scipy.optimize as spo

#import stochpy
%matplotlib inline
#     1                 2               3                  4                     5          
#fo   8.16666666667   0.0816666666667  0.000816666666667  0.00000816666666667  0.0000000816 
#       05              1                 2               3                       4
#bo    16              1.66666666     0.16666666666    0.0016666666666   0.000016666666666          

M_ss=5
C_ss=700
O_T=1
Od_T = 500

f=0.00031
bO=1
bM=0.0001666
bC=0.0001666
bOd=0.001

#fO=0.00817
#bO=30
#fM=0.000667
#bM=0.0001666
#bC=0.0001666
#fC=0.013943
#fD=0.00817
#bD=30


def ODE_fun(y, t):

    OC2 = y[0]
    OdC = y[1]
    M = y[2]
    C = y[3]
    
    # 2C + O <--> OC2
    # C + Od <--> OdC
    # OC2 --> OC2 + C
    # C --> 0
    dOC2dt = f*(O_T-OC2)*C**2 - bO*OC2
    dOdCdt = f*(Od_T-OdC)*C - bOd*OdC
    dMdt = fM*OC2 - bM*M
    dCdt =  - 2*f*(O_T-OC2)*C**2 - f*(Od_T-OdC)*C + 2*bO*OC2 + bOd*OdC + fC*M - bC*C
    
    dydt = np.array([ dOC2dt, dOdCdt, dMdt, dCdt ])
    return (dydt)

# function for finding fM
def fM_root_fun(fM):
    return ( fM/bM/2*(1+np.sqrt ( 1- (4/(KO*KC**2)*(bM/fM)**2) ) ) - M_ss )

def find_fM(fM):
    # calculate fM so that M(t) -> M_ss for large t
    # first, get equilibrium constants
    # next, get boundaries for root finding
    fM_0 = 1.0001*np.sqrt( 4*bM**2/(KO*KC**2) ) # should be <0
    fM_1 = 66666*bM # should be >0
    if fM_root_fun(fM_0) > 0:
        # if the lower boundary value of [M]>M_ss, then no solution is possible
        fM = fM
    else:
        # otherwise, find fM by bracketing
        fM = spo.brentq(fM_root_fun,fM_0,fM_1)
    # and get equilibrium constant
    KM = fM/bM
#    print("fM")
#    print(fM)
    return fM

def calc_Nc_Nm():
    y0 = np.array([0,0,M_ss,C_ss])
    t = np.linspace(0, 1000000, 1000000)
    ys = integrate.odeint(ODE_fun,y0,t,full_output = 1)
    ys = np.array(ys[0])
    N_c = ys[:,1][999999]+ys[:,3][999999]
    N_m = ys[:,2][999999]
    return(N_c,N_m)

KO = f/bO
KC = f/bC
fM = find_fM(0.005)
print(fM)

# calculate fC/fM for ss C & M
# dirty way :/
N_c = 0
N_m = 0
perz = 0.01
err_m = 0.0005
err_c = 0.0005
fC = 0.005
fM = find_fM(fM)
print(fM)
counter = 1
while True:
    N_c, N_m = calc_Nc_Nm()
    print("Round",counter)
    print(N_c)
    print(N_m)
    print(fM)
    print(fC)
    while True:
        N_c, N_m = calc_Nc_Nm()
        if N_c < C_ss-perz:
            fC = fC+err_c
        else:
            err_c = err_c*0.8
            break
    while True:
        N_c, N_m = calc_Nc_Nm()
        if N_c > C_ss+perz:
            fC = fC-err_c
        else:
            err_c = err_c*0.8
            break
    if fC >0.1:
        print("Nothing found...")
        break
    if N_c > C_ss-perz and N_c < C_ss+perz:
        if N_m < M_ss-perz:
            fM = fM+err_c
            err_c = err_c*1.6
        if N_m > M_ss+perz:
            fM = fM-err_c
            err_c = err_c*1.6
        if N_m > M_ss-perz and N_m < M_ss+perz:
            print("breekt hier")
            break
    counter += 1

print("fM")
print(fM)
print("fC")
print(fC)
y0=np.array([1,0,5,700])
t=np.linspace(0, 150000, 150000)
ys = integrate.odeint(ODE_fun,y0,t,full_output = 1)

ys = np.array(ys[0])

print("OC")
print(ys[:,0][149999])
print("M")
print(ys[:,2][149999])
print("C")
print(ys[:,3][149999])
print("DC")
print(ys[:,1][149999])
print("total C")
print(ys[:,1][149999]+ys[:,3][149999])

f, ax = plt.subplots(figsize=(6, 4))
plt.ylim((0,800))
plt.xlim((0,260))
ax.plot(t/60,ys[:,3],"orange")
ax.set_xlabel("Time (minutes)", size = 13)
ax.set_ylabel("CHE-1 protein", size = 13)

f, ax = plt.subplots(figsize=(6, 4))
plt.ylim((0,800))
plt.xlim((0,260))
ax.plot(t/60,ys[:,4],"blue")
ax.set_xlabel("Time (minutes)", size = 13)
ax.set_ylabel("CHE-1 protein", size = 13)


# %% [code]
par_f = np.zeros((4,100))
par_d = np.zeros((4,100))
d = -1
for i in [bO]:
    d +=1
    f = 0
    for OC in np.linspace(0, 1, 100):
        y4 = f * (1 - OC) * ((fC / bC) * (fM / bM) * OC) ** 2
        y5 = bO * OC
        par_f[d, f] = y4
        par_d[d, f] = y5
        f += 1

plt.figure(figsize=(6, 5))
# sol=y
plt.plot(np.linspace(0, 1, 100), par_d[0, :], "#0072B2")
plt.plot(np.linspace(0, 1, 100), par_f[0, :], "#D55E00")  # 3.0

plt.xlabel("Fraction bound CO")
plt.ylabel("Binding/unbinding of C (a.u.)")

plt.show(block=True)

# %% [code]
# -*- coding: utf-8 -*-

import matplotlib.pyplot as plt
import numpy as np
import scipy.integrate as integrate
import scipy.integrate as spi
import scipy.optimize as spo

#import stochpy
%matplotlib inline
#     1                 2               3                  4                     5          
#fo   8.16666666667   0.0816666666667  0.000816666666667  0.00000816666666667  0.0000000816 
#       05              1                 2               3                       4
#bo    16              1.66666666     0.16666666666    0.0016666666666   0.000016666666666          

M_ss=5
C_ss=700
O_T=1
Od_T = 500

f=0.00031
bO=1
bM=0.0001666
bC=0.0001666
bOd=0.001

#fO=0.00817
#bO=30
#fM=0.000667
#bM=0.0001666
#bC=0.0001666
#fC=0.013943
#fD=0.00817
#bD=30


def ODE_fun(y, t):

    OC2 = y[0]
    OdC = y[1]
    M = y[2]
    C = y[3]
    
    dOC2dt = f*(O_T-OC2)*C**2 - bO*OC2
    dOdCdt = f*(Od_T-OdC)*C - bOd*OdC
    dMdt = fM*OC2 - bM*M
    dCdt =  - 2*f*(O_T-OC2)*C**2 - f*(Od_T-OdC)*C + 2*bO*OC2 + bOd*OdC + fC*M - bC*C
    
    dydt = np.array([ dOC2dt, dOdCdt, dMdt, dCdt ])
    return (dydt)

# function for finding fM
def fM_root_fun(fM):
    return ( fM/bM/2*(1+np.sqrt ( 1- (4/(KO*KC**2)*(bM/fM)**2) ) ) - M_ss )

def find_fM(fM):
    # calculate fM so that M(t) -> M_ss for large t
    # first, get equilibrium constants
    # next, get boundaries for root finding
    fM_0 = 1.0001*np.sqrt( 4*bM**2/(KO*KC**2) ) # should be <0
    fM_1 = 66666*bM # should be >0
    if fM_root_fun(fM_0) > 0:
        # if the lower boundary value of [M]>M_ss, then no solution is possible
        fM = fM
    else:
        # otherwise, find fM by bracketing
        fM = spo.brentq(fM_root_fun,fM_0,fM_1)
    # and get equilibrium constant
    KM = fM/bM
#    print("fM")
#    print(fM)
    return fM

def calc_Nc_Nm():
    y0 = np.array([0,0,M_ss,C_ss])
    t = np.linspace(0, 1000000, 1000000)
    ys = integrate.odeint(ODE_fun,y0,t,full_output = 1)
    ys = np.array(ys[0])
    N_c = ys[:,1][999999]+ys[:,3][999999]
    N_m = ys[:,2][999999]
    return(N_c,N_m)

KO = f/bO
KC = f/bC
fM = find_fM(0.005)
print(fM)

# calculate fC/fM for ss C & M
# dirty way :/
N_c = 0
N_m = 0
perz = 0.01
err_m = 0.0005
err_c = 0.0005
fC = 0.005
fM = find_fM(fM)
print(fM)
counter = 1
while True:
    N_c, N_m = calc_Nc_Nm()
    print("Round",counter)
    print(N_c)
    print(N_m)
    print(fM)
    print(fC)
    while True:
        N_c, N_m = calc_Nc_Nm()
        if N_c < C_ss-perz:
            fC = fC+err_c
        else:
            err_c = err_c*0.8
            break
    while True:
        N_c, N_m = calc_Nc_Nm()
        if N_c > C_ss+perz:
            fC = fC-err_c
        else:
            err_c = err_c*0.8
            break
    if fC >0.1:
        print("Nothing found...")
        break
    if N_c > C_ss-perz and N_c < C_ss+perz:
        if N_m < M_ss-perz:
            fM = fM+err_c
            err_c = err_c*1.6
        if N_m > M_ss+perz:
            fM = fM-err_c
            err_c = err_c*1.6
        if N_m > M_ss-perz and N_m < M_ss+perz:
            print("breekt hier")
            break
    counter += 1

print("fM")
print(fM)
print("fC")
print(fC)
y0=np.array([1,0,5,700])
t=np.linspace(0, 150000, 150000)
ys = integrate.odeint(ODE_fun,y0,t,full_output = 1)

ys = np.array(ys[0])

print("OC")
print(ys[:,0][149999])
print("M")
print(ys[:,2][149999])
print("C")
print(ys[:,3][149999])
print("DC")
print(ys[:,1][149999])
print("total C")
print(ys[:,1][149999]+ys[:,3][149999])

f, ax = plt.subplots(figsize=(6, 4))
plt.ylim((0,800))
plt.xlim((0,260))
ax.plot(t/60,ys[:,3],"orange")
ax.set_xlabel("Time (minutes)", size = 13)
ax.set_ylabel("CHE-1 protein", size = 13)

f, ax = plt.subplots(figsize=(6, 4))
plt.ylim((0,800))
plt.xlim((0,260))
ax.plot(t/60,ys[:,4],"blue")
ax.set_xlabel("Time (minutes)", size = 13)
ax.set_ylabel("CHE-1 protein", size = 13)


# %% [code]
