# Supplementary material for: Mechanism of life-long maintenance of neuron identity despite molecular fluctuations
Source: eLife. 2021 Dec 15;10:e66955. doi: 10.7554/eLife.66955 (PMC8735970; doi:10.7554/eLife.66955)
Supplement: Source code 1. [file elife-66955-supp1.zip › Source Code File 1/Model_che1_including_HD/ODE_model_che1_HD.ipynb]

# %% [code]
import numpy as np
import matplotlib.pyplot as plt
import scipy.integrate as it

# simple model for CHE-1 binding without HD
def odefun_simple(y,t):

    OC = y[0]
    OdC = y[1]
    M = y[2]
    C = y[3]
    OH = y[4]
    OHC = y[5]
    H = y[6]
    
    O = O_T - OC
    Od = Od_T-OdC
    
    dOCdt = fa*O*C - bO_simple*OC
    dOdCdt = f*Od*C - bOd*OdC
    
    dMdt = fM0 + fM*OC - bM*M
    dCdt =  - fa*O*C - f*Od*C + bO_simple*OC + bOd*OdC + fC*M - bC*C

    dydt = np.array([dOCdt, dOdCdt, dMdt, dCdt, 0, 0, 0])
    
    return (dydt)

# che-1 expression by cooperative OHC complex, HD expression constitutive
def odefun_HD1(y,t):

    OC = y[0]
    OdC = y[1]
    M = y[2]
    C = y[3]
    OH = y[4]
    OHC = y[5]
    H = y[6]
    
    O = O_T - (OH+OC+OHC)
    Od = Od_T-OdC

    dOCdt = fa*O*C + bHs*OHC - f*OC*H - bO*OC
    dOdCdt = f*Od*C - bOd*OdC
    dOHdt = f*O*H + bOs*OHC - fa*OH*C - bH*OH
    dOHCdt = fa*OH*C + f*OC*H - (bHs+bOs)*OHC

    dMdt = fM0 + fM*(OC + OHC) - bM*M
    dCdt =  - fa*O*C - f*Od*C -fa*OH*C + bO*OC + bOd*OdC + bOs*OHC + fC*M - bC*C
    dHdt =  - f*O*H - f*OC*H + bH*OH + bHs*OHC 
    
    dydt = np.array([dOCdt, dOdCdt, dMdt, dCdt, dOHdt, dOHCdt, dHdt])
    return (dydt)

# che-1 expression by cooperative OHC complex, HD is CHE-1 target
def odefun_HD2(y,t):

    OC = y[0]
    OdC = y[1]
    M = y[2]
    C = y[3]
    OH = y[4]
    OHC = y[5]
    H = y[6]
    
    O = O_T - (OH+OC+OHC)
    Od = Od_T-OdC

    dOCdt = fa*O*C + bHs*OHC - f*OC*H - bO*OC
    dOdCdt = f*Od*C - bOd*OdC
    dOHdt = f*O*H + bOs*OHC - fa*OH*C - bH*OH
    dOHCdt = fa*OH*C + f*OC*H - (bHs+bOs)*OHC

    dMdt = fM0 + fM*(OC + OHC) - bM*M
    dCdt =  - fa*O*C - f*Od*C -fa*OH*C + bO*OC + bOd*OdC + bOs*OHC + fC*M - bC*C
    dHdt =  - f*O*H - f*OC*H + bH*OH + bHs*OHC + fpH*C - bpH*H
    
    dydt = np.array([dOCdt, dOdCdt, dMdt, dCdt, dOHdt, dOHCdt, dHdt])
    return (dydt)

# che-1 expression by OH and OC complex independently, HD expression constitutive
def odefun_HD3(y,t):

    OC = y[0]
    OdC = y[1]
    M = y[2]
    C = y[3]
    OH = y[4]
    OHC = y[5]
    H = y[6]
    
    O = O_T - (OH+OC+OHC)
    Od = Od_T-OdC

    dOCdt = fa*O*C - bO*OC
    dOdCdt = f*Od*C - bOd*OdC
    dOHdt = f*O*H - bH*OH
    dOHCdt = 0

    dMdt = fM0 + fMH*OH + fMC*OC - bM*M
    dCdt =  - fa*O*C - f*Od*C + bO*OC + bOd*OdC + fC*M - bC*C
    dHdt =  - f*O*H + bH*OH
    
    dydt = np.array([dOCdt, dOdCdt, dMdt, dCdt, dOHdt, dOHCdt, dHdt])
    return (dydt)

# che-1 expression by OH and OC complex independently, HD is CHE-1 target
def odefun_HD4(y,t):

    OC = y[0]
    OdC = y[1]
    M = y[2]
    C = y[3]
    OH = y[4]
    OHC = y[5]
    H = y[6]
    
    O = O_T - (OH+OC+OHC)
    Od = Od_T-OdC

    dOCdt = fa*O*C - bO*OC
    dOdCdt = f*Od*C - bOd*OdC
    dOHdt = f*O*H - bH*OH
    dOHCdt = 0

    dMdt = fM0 + fMH*OH + fMC*OC - bM*M
    dCdt =  - fa*O*C - f*Od*C + bO*OC + bOd*OdC + fC*M - bC*C
    dHdt =  - f*O*H + bH*OH + fpH*C - bpH*H
    
    dydt = np.array([dOCdt, dOdCdt, dMdt, dCdt, dOHdt, dOHCdt, dHdt])
    return (dydt)

plt.clf()
ax1_l = []
ax1b_l = []
ax2_l = []
ax2b_l = []
ax3_l = []
ax3b_l = []
N=5
for i in range(0,N):
    ax1_l.append( plt.subplot(N,3,1+3*i) )
    ax1b_l.append( ax1_l[i].twinx() )
    ax1_l[i].set_ylim([0,1500])
    ax1b_l[i].set_ylim([0,80])
for i in range(0,N):
    ax2_l.append( plt.subplot(N,3,2+3*i) )
    ax2b_l.append( ax2_l[i].twinx() )
    ax2_l[i].set_ylim([0,1500])
    ax2b_l[i].set_ylim([0,80])
for i in range(0,N):
    ax3_l.append( plt.subplot(N,3,3+3*i) )
    ax3b_l.append( ax3_l[i].twinx() )
    ax3_l[i].set_ylim([0,1500])
    ax3b_l[i].set_ylim([0,80])

# general params
O_T = 1
Od_T = 500
f=0.03
fa=0.03
fM = 0.0059
fC = 0.0261
bM=0.000833 # fixed
bC=0.00023

# basal rate for expression during induction by NHR-67
fM0 = 0
# rates for CHE-1-dependent HD expression
fpH = 0.0001
bpH=0.000015
# rates for che-1 mrna production by OH and OC
fMH = 0.015
fMC = 0.01

# binding parameters for simple model without HD
bO_simple = 0.1
bOd = 100

# binding parameters for HD model (bOs,bHs only for cooperative OHC models)
bOs = 0.1
bHs = 0.1
bO = 100
bH = 100

# experiment 1: transient depletion
odefun_l = [odefun_simple, odefun_HD1, odefun_HD2, odefun_HD3, odefun_HD4]
for (i,odefun) in enumerate(odefun_l):
    t0=0
    T=12*3600
    y0 = np.array([0,0,10,700,0,0,5000])
    t=np.linspace(t0,t0+T,500)
    sol = it.odeint( odefun, y0, t)
    
    C = sol[:,0] + sol[:,1] + sol[:,3] + sol[:,5]
    H = (sol[:,4] + sol[:,5] + sol[:,6])/10
    M = sol[:,2]
    ax1_l[i].plot(t/3600,C,'-g')
    ax1_l[i].plot(t/3600,H,'-r')
    ax1b_l[i].plot(t/3600,M,'-b')
    
    t0=t[-1]
    T=25*3600
    y0 = sol[-1,:]
    bC *= 50
    t=np.linspace(t0,t0+T,500)
    sol = it.odeint( odefun, y0, t)
    
    C = sol[:,0] + sol[:,1] + sol[:,3]
    H = (sol[:,4] + sol[:,5] + sol[:,6])/10
    M = sol[:,2]
    ax1_l[i].plot(t/3600,C,'-g')
    ax1_l[i].plot(t/3600,H,'-r')
    ax1b_l[i].plot(t/3600,M,'-b')
    
    t0=t[-1]
    T=13*3600
    y0 = sol[-1,:]
    bC /= 50
    t=np.linspace(t0,t0+T,500)
    sol = it.odeint( odefun, y0, t)
    
    C = sol[:,0] + sol[:,1] + sol[:,3]
    H = (sol[:,4] + sol[:,5] + sol[:,6])/10
    M = sol[:,2]
    ax1_l[i].plot(t/3600,C,'-g')
    ax1_l[i].plot(t/3600,H,'-r')
    ax1b_l[i].plot(t/3600,M,'-b')

# experiment 2: transient induction
odefun_l = [odefun_simple, odefun_HD1, odefun_HD2, odefun_HD3, odefun_HD4]
H0=[0,5000,0,5000,0]
for (i,odefun) in enumerate(odefun_l):
    t0=0
    T=15*3600
    y0 = np.array([0,0,0,0,0,0,H0[i]])
    t=np.linspace(t0,t0+T,500)
    sol = it.odeint( odefun, y0, t)
    
    C = sol[:,0] + sol[:,1] + sol[:,3] + sol[:,5]
    H = (sol[:,4] + sol[:,5] + sol[:,6])/10
    M = sol[:,2]
    ax2_l[i].plot(t/3600,C,'-g')
    ax2_l[i].plot(t/3600,H,'-r')
    ax2b_l[i].plot(t/3600,M,'-b')
    
    t0=t[-1]
    T=10*3600
    y0 = sol[-1,:]
    fM0 = 0.005
    t=np.linspace(t0,t0+T,500)
    sol = it.odeint( odefun, y0, t)
    
    C = sol[:,0] + sol[:,1] + sol[:,3]
    H = (sol[:,4] + sol[:,5] + sol[:,6])/10
    M = sol[:,2]
    ax2_l[i].plot(t/3600,C,'-g')
    ax2_l[i].plot(t/3600,H,'-r')
    ax2b_l[i].plot(t/3600,M,'-b')
    
    t0=t[-1]
    T=20*3600
    y0 = sol[-1,:]
    fM0 = 0
    t=np.linspace(t0,t0+T,500)
    sol = it.odeint( odefun, y0, t)
    
    C = sol[:,0] + sol[:,1] + sol[:,3]
    H = (sol[:,4] + sol[:,5] + sol[:,6])/10
    M = sol[:,2]
    ax2_l[i].plot(t/3600,C,'-g')
    ax2_l[i].plot(t/3600,H,'-r')
    ax2b_l[i].plot(t/3600,M,'-b')

# experiment 3: transient induction in Delta(ASE) mutant,i.e. no induction of che-1 expression by CHE-1    
odefun_l = [odefun_simple, odefun_HD1, odefun_HD2, odefun_HD3, odefun_HD4]
H0=[0,5000,0,5000,0]
# fM=0
# fMC=0
fa=0
for (i,odefun) in enumerate(odefun_l):
    t0=0
    T=15*3600
    y0 = np.array([0,0,0,0,0,0,H0[i]])
    t=np.linspace(t0,t0+T,500)
    sol = it.odeint( odefun, y0, t)
    
    C = sol[:,0] + sol[:,1] + sol[:,3] + sol[:,5]
    H = (sol[:,4] + sol[:,5] + sol[:,6])/10
    M = sol[:,2]
    ax3_l[i].plot(t/3600,C,'-g')
    ax3_l[i].plot(t/3600,H,'-r')
    ax3b_l[i].plot(t/3600,M,'-b')
    
    t0=t[-1]
    T=10*3600
    y0 = sol[-1,:]
    fM0 = 0.005
    t=np.linspace(t0,t0+T,500)
    sol = it.odeint( odefun, y0, t)
    
    C = sol[:,0] + sol[:,1] + sol[:,3]
    H = (sol[:,4] + sol[:,5] + sol[:,6])/10
    M = sol[:,2]
    ax3_l[i].plot(t/3600,C,'-g')
    ax3_l[i].plot(t/3600,H,'-r')
    ax3b_l[i].plot(t/3600,M,'-b')
    
    t0=t[-1]
    T=20*3600
    y0 = sol[-1,:]
    fM0 = 0
    t=np.linspace(t0,t0+T,500)
    sol = it.odeint( odefun, y0, t)
    
    C = sol[:,0] + sol[:,1] + sol[:,3]
    H = (sol[:,4] + sol[:,5] + sol[:,6])/10
    M = sol[:,2]
    ax3_l[i].plot(t/3600,C,'-g')
    ax3_l[i].plot(t/3600,H,'-r')
    ax3b_l[i].plot(t/3600,M,'-b')
    
ax1_l[0].set_ylabel('Simple model')
ax1_l[1].set_ylabel('HD model 1')
ax1_l[2].set_ylabel('HD model 2')
ax1_l[3].set_ylabel('HD model 3')
ax1_l[4].set_ylabel('HD model 4')

ax1_l[0].set_title ('Induced depletion')
ax2_l[0].set_title ('Transient induction')
ax3_l[0].set_title ('Induced in Delta_ASE')


# %% [code]
