# Supplementary material for: Mechanism of life-long maintenance of neuron identity despite molecular fluctuations
Source: eLife. 2021 Dec 15;10:e66955. doi: 10.7554/eLife.66955 (PMC8735970; doi:10.7554/eLife.66955)
Supplement: Source code 1. [file elife-66955-supp1.zip › Source Code File 1/Model_che1_including_HD/plot_graphs_model_che1_HD.ipynb]

# %% [code]
import matplotlib.pyplot as plt
import numpy as np
import scipy.integrate as integrate
import scipy.integrate as spi
import scipy.optimize as spo
import pandas as pd

#import stochpy
%matplotlib inline

# %% [code]
# redo 210925_che1_MODEL2_stable_mutant !!!!!!
# redo 210925_che1_MODEL4_stable_induction !!!!!!

# %% [code]
first_try = pd.read_csv("../che1_simulations/Rerun_che1/MODEL2_mutant_v2/210925_che1_MODEL2_stable_mutant.csv")

# %% [code]
first_try['OHC'] = first_try['OHC'].str[1:-2]
first_try['OHC'] = first_try['OHC'].astype(float)
first_try['OC'] = first_try['OC'].str[1:-2]
first_try['OC'] = first_try['OC'].astype(float)
first_try['OH'] = first_try['OH'].str[1:-2]
first_try['OH'] = first_try['OH'].astype(float)
first_try['H'] = first_try['H'].str[1:-2]
first_try['H'] = first_try['H'].astype(float)
first_try['C'] = first_try['C'].str[1:-2]
first_try['C'] = first_try['C'].astype(float)
first_try['M'] = first_try['M'].str[1:-2]
first_try['M'] = first_try['M'].astype(float)
first_try['D'] = first_try['D'].str[1:-2]
first_try['D'] = first_try['D'].astype(float)
first_try['DC'] = first_try['DC'].str[1:-2]
first_try['DC'] = first_try['DC'].astype(float)

# %% [code]
# plot C, H, M
f, ax1 = plt.subplots(figsize=(5, 3))
plt.plot(first_try["Unnamed: 0"]/60/60,first_try["OC"]+first_try["C"]+first_try["OHC"],color="green")
plt.plot(first_try["Unnamed: 0"]/60/60,(first_try["OH"]+first_try["H"]+first_try["OHC"])/10,color="red")
#plt.ylim([0,6000])
ax2 = ax1.twinx()
ax2.plot(first_try["Unnamed: 0"]/60/60,first_try["M"],color="blue")
ax2.fill_betweenx(np.arange(0,50,0.1), 12, 20, color='grey', alpha=.3)
#plt.ylim([0,50])
#ax.set_ylabel("# proteins", size = 13)
#ax.set_xlabel("Time (hours)", size = 13)


# %% [code]
M4_i = first_try

# %% [code]
plt.clf()

f = plt.figure()
f.set_size_inches(10, 8)
ax1_l = []
ax1b_l = []
ax2_l = []
ax2b_l = []
ax3_l = []
ax3b_l = []
for i in range(0,4):
    ax1_l.append( plt.subplot(4,3,1+3*i) )
    ax1b_l.append( ax1_l[i].twinx() )
    ax1_l[i].set_ylim([0,1500])
    ax1b_l[i].set_ylim([0,80])
for i in range(0,4):
    ax2_l.append( plt.subplot(4,3,2+3*i) )
    ax2b_l.append( ax2_l[i].twinx() )
    ax2_l[i].set_ylim([0,1500])
    ax2b_l[i].set_ylim([0,80])
for i in range(0,4):
    ax3_l.append( plt.subplot(4,3,3+3*i) )
    ax3b_l.append( ax3_l[i].twinx() )
    ax3_l[i].set_ylim([0,1500])
    ax3b_l[i].set_ylim([0,80])
    
ax1_l[0].plot(M1_d["Unnamed: 0"]/60/60,M1_d["OC"]+M1_d["C"]+M1_d["OHC"],'-g')
ax1_l[0].plot(M1_d["Unnamed: 0"]/60/60,(M1_d["OH"]+M1_d["H"]+M1_d["OHC"])/10,'-r')
ax1b_l[0].plot(M1_d["Unnamed: 0"]/60/60,M1_d["M"],'-b')
ax1_l[0].axvspan(12, 24, alpha=0.4, color='grey')
ax1_l[1].plot(M2_d["Unnamed: 0"]/60/60,M2_d["OC"]+M2_d["C"]+M2_d["OHC"],'-g')
ax1_l[1].plot(M2_d["Unnamed: 0"]/60/60,(M2_d["OH"]+M2_d["H"]+M2_d["OHC"])/10,'-r')
ax1b_l[1].plot(M2_d["Unnamed: 0"]/60/60,M2_d["M"],'-b')
ax1_l[1].axvspan(12, 24, alpha=0.4, color='grey')
ax1_l[2].plot(M3_d["Unnamed: 0"]/60/60,M3_d["OC"]+M3_d["C"]+M3_d["OHC"],'-g')
ax1_l[2].plot(M3_d["Unnamed: 0"]/60/60,(M3_d["OH"]+M3_d["H"]+M3_d["OHC"])/10,'-r')
ax1b_l[2].plot(M3_d["Unnamed: 0"]/60/60,M3_d["M"],'-b')
ax1_l[2].axvspan(12, 24, alpha=0.4, color='grey')
ax1_l[3].plot(M4_d["Unnamed: 0"]/60/60,M4_d["OC"]+M4_d["C"]+M4_d["OHC"],'-g')
ax1_l[3].plot(M4_d["Unnamed: 0"]/60/60,(M4_d["OH"]+M4_d["H"]+M4_d["OHC"])/10,'-r')
ax1b_l[3].plot(M4_d["Unnamed: 0"]/60/60,M4_d["M"],'-b')
ax1_l[3].axvspan(12, 24, alpha=0.4, color='grey')

ax2_l[0].plot(M1_i["Unnamed: 0"]/60/60,M1_i["OC"]+M1_i["C"]+M1_i["OHC"],'-g')
ax2_l[0].plot(M1_i["Unnamed: 0"]/60/60,(M1_i["OH"]+M1_i["H"]+M1_i["OHC"])/10,'-r')
ax2b_l[0].plot(M1_i["Unnamed: 0"]/60/60,M1_i["M"],'-b')
ax2_l[0].axvspan(12, 20, alpha=0.4, color='grey')
ax2_l[1].plot(M2_i["Unnamed: 0"]/60/60,M2_i["OC"]+M2_i["C"]+M2_i["OHC"],'-g')
ax2_l[1].plot(M2_i["Unnamed: 0"]/60/60,(M2_i["OH"]+M2_i["H"]+M2_i["OHC"])/10,'-r')
ax2b_l[1].plot(M2_i["Unnamed: 0"]/60/60,M2_i["M"],'-b')
ax2_l[1].axvspan(12, 20, alpha=0.4, color='grey')
ax2_l[2].plot(M3_i["Unnamed: 0"]/60/60,M3_i["OC"]+M3_i["C"]+M3_i["OHC"],'-g')
ax2_l[2].plot(M3_i["Unnamed: 0"]/60/60,(M3_i["OH"]+M3_i["H"]+M3_i["OHC"])/10,'-r')
ax2b_l[2].plot(M3_i["Unnamed: 0"]/60/60,M3_i["M"],'-b')
ax2_l[2].axvspan(12, 20, alpha=0.4, color='grey')
ax2_l[3].plot(M4_i["Unnamed: 0"]/60/60,M4_i["OC"]+M4_i["C"]+M4_i["OHC"],'-g')
ax2_l[3].plot(M4_i["Unnamed: 0"]/60/60,(M4_i["OH"]+M4_i["H"]+M4_i["OHC"])/10,'-r')
ax2b_l[3].plot(M4_i["Unnamed: 0"]/60/60,M4_i["M"],'-b')
ax2_l[3].axvspan(12, 20, alpha=0.4, color='grey')

ax3_l[0].plot(M1_m["Unnamed: 0"]/60/60,M1_m["OC"]+M1_m["C"]+M1_m["OHC"],'-g')
ax3_l[0].plot(M1_m["Unnamed: 0"]/60/60,(M1_m["OH"]+M1_m["H"]+M1_m["OHC"])/10,'-r')
ax3b_l[0].plot(M1_m["Unnamed: 0"]/60/60,M1_m["M"],'-b')
ax3_l[0].axvspan(12, 20, alpha=0.4, color='grey')
ax3_l[1].plot(M2_m["Unnamed: 0"]/60/60,M2_m["OC"]+M2_m["C"]+M2_m["OHC"],'-g')
ax3_l[1].plot(M2_m["Unnamed: 0"]/60/60,(M2_m["OH"]+M2_m["H"]+M2_m["OHC"])/10,'-r')
ax3b_l[1].plot(M2_m["Unnamed: 0"]/60/60,M2_m["M"],'-b')
ax3_l[1].axvspan(12, 20, alpha=0.4, color='grey')
ax3_l[2].plot(M3_m["Unnamed: 0"]/60/60,M3_m["OC"]+M3_m["C"]+M3_m["OHC"],'-g')
ax3_l[2].plot(M3_m["Unnamed: 0"]/60/60,(M3_m["OH"]+M3_m["H"]+M3_m["OHC"])/10,'-r')
ax3b_l[2].plot(M3_m["Unnamed: 0"]/60/60,M3_m["M"],'-b')
ax3_l[2].axvspan(12, 20, alpha=0.4, color='grey')
ax3_l[3].plot(M4_m["Unnamed: 0"]/60/60,M4_m["OC"]+M4_m["C"]+M4_m["OHC"],'-g')
ax3_l[3].plot(M4_m["Unnamed: 0"]/60/60,(M4_m["OH"]+M4_m["H"]+M4_m["OHC"])/10,'-r')
ax3b_l[3].plot(M4_m["Unnamed: 0"]/60/60,M4_m["M"],'-b')
ax3_l[3].axvspan(12, 20, alpha=0.4, color='grey')

ax1_l[0].set_ylabel('HD model 1')
ax1_l[1].set_ylabel('HD model 2')
ax1_l[2].set_ylabel('HD model 3')
ax1_l[3].set_ylabel('HD model 4')

ax1_l[0].set_title ('Induced depletion')
ax2_l[0].set_title ('Transient induction')
ax3_l[0].set_title ('Induced in Delta_ASE')

f.tight_layout()
f.savefig("211005_che1_HD_gillespie_models_updated.pdf", bbox_inches='tight')


# %% [code]


# %% [code]
